# Supplementary material for: {μ-5-[1,3-Bis(2,4,6-trimethyl­phen­yl)-3H-imidazolium-2-yl]-2-(2-oxoethenyl-1κC 1)furan-3-yl-2κC 3}-μ-hydrido-bis(tetra­carbonyl­rhenium) tetra­hydro­furan 0.67-solvate
Source: Acta Crystallogr Sect E Struct Rep Online. 2012 Feb 17;68(Pt 3):m308–9. doi: 10.1107/S1600536812006587 (PMC3297260; doi:10.1107/S1600536812006587)
Supplement: Supplementary file 1 [file e-68-0m308-sup1.cif]

##############################################################################
#                                                                            #
# This CIF contains the data in a paper accepted for publication in          #
# Acta Crystallographica Section E. It conforms to the requirements of       #
# Notes for Authors for Acta Crystallographica Section E, and has been       #
# peer reviewed under the auspices of the IUCr Commission on Journals.       #
#                                                                            #
# Full details of the Crystallographic Information File format               #
# are given in the paper "The Crystallographic Information File (CIF):       #
# a New Standard Archive File for Crystallography" by S. R. Hall, F. H.      #
# Allen and I. D. Brown [Acta Cryst. (1991), A47, 655-685].                  #
#                                                                            #
# The current version of the core CIF dictionary is obtainable from          #
# ftp://ftp.iucr.org/pub/cif_core.dic.                                       #
#                                                                            #
# Software is freely available for graphical display of the structure(s)     #
# in this CIF. For information consult the CIF software page                 #
# http://www.iucr.org/resources/cif/software.                                #
#                                                                            #
# This file may be used for bona fide research purposes within the           #
# scientific community so long as proper attribution is given to the journal # 
# article from which it was obtained.                                        #
#                                                                            #
##############################################################################
data_I
_audit_creation_method     SHELXL97
_chemical_name_systematic
;
{\m-5-[1,3-Bis(2,4,6-trimethylphenyl)-3<i>H</i>-imidazolium-2-yl]-
2-(2-oxoethenyl-1\k<i>C</i>^1^)furan-3-yl-2\k<i>C</i>^3^}-\m-hydrido-
bis(tetracarbonylrhenium) tetrahydrofuran 0.67-solvate
;
_chemical_name_common     ?
_chemical_formula_moiety     'C35 H26 N2 O10 Re2, 0.666(C4 H8 O)'
_chemical_formula_sum     'C37.66 H31.33 N2 O10.67 Re2'
_chemical_formula_iupac     '[Re2 (C27 H25 N2 O2) H (C O)8] , 0.67C4 H8 O'
_chemical_formula_weight     1054.99
_chemical_melting_point     ?
_symmetry_cell_setting     triclinic
_symmetry_space_group_name_H-M     'P -1'
_symmetry_space_group_name_Hall     '-P 1'
loop_
    _symmetry_equiv_pos_as_xyz
    'x, y, z'
    '-x, -y, -z'
_cell_length_a     12.7058(7)
_cell_length_b     13.8293(8)
_cell_length_c     13.9679(8)
_cell_angle_alpha     60.7600(10)
_cell_angle_beta     77.6800(10)
_cell_angle_gamma     89.5640(10)
_cell_volume     2078.8(2)
_cell_formula_units_Z     2
_cell_measurement_reflns_used     7068
_cell_measurement_theta_min     2.656
_cell_measurement_theta_max     26.421
_cell_measurement_temperature     293(2)
_exptl_crystal_description     plate
_exptl_crystal_colour     orange
_exptl_crystal_size_max     0.27
_exptl_crystal_size_mid     0.18
_exptl_crystal_size_min     0.06
_exptl_crystal_density_diffrn     1.685
_exptl_crystal_density_meas     .
_exptl_crystal_density_method     'not measured'
_exptl_crystal_F_000     1013
_exptl_absorpt_coefficient_mu     5.872
_exptl_absorpt_correction_type     multi-scan
_exptl_absorpt_process_details     '(SADABS; Bruker, 2001)'
_exptl_absorpt_correction_T_min     0.366
_exptl_absorpt_correction_T_max     0.703
_exptl_special_details     ?
_diffrn_ambient_temperature     293(2)
_diffrn_radiation_type     MoK\a
_diffrn_radiation_wavelength     0.71073
_diffrn_radiation_source     'fine-focus sealed tube'
_diffrn_radiation_monochromator     graphite
_diffrn_measurement_device_type     'Siemens P4 with SMART 1000 CCD detector'
_diffrn_measurement_method     '\f and \w scans'
_diffrn_detector_area_resol_mean     8.3
_diffrn_reflns_number     11527
_diffrn_reflns_av_R_equivalents     0.0248
_diffrn_reflns_av_sigmaI/netI     0.0396
_diffrn_reflns_theta_min     2.08
_diffrn_reflns_theta_max     26.48
_diffrn_reflns_theta_full     25.24
_diffrn_measured_fraction_theta_max     0.908
_diffrn_measured_fraction_theta_full     0.991
_diffrn_reflns_limit_h_min     -15
_diffrn_reflns_limit_h_max     10
_diffrn_reflns_limit_k_min     -14
_diffrn_reflns_limit_k_max     16
_diffrn_reflns_limit_l_min     -16
_diffrn_reflns_limit_l_max     15
_diffrn_standards_number     .
_diffrn_standards_interval_count     .
_diffrn_standards_interval_time     .
_diffrn_standards_decay_%     .
_refine_special_details
;
Refinement of <i>F</i>^2^ against ALL reflections. The weighted <i>R</i>-factor
<i>wR</i> and goodness of fit <i>S</i> are based on <i>F</i>^2^, conventional
<i>R</i>-factors <i>R</i> are based on <i>F</i>, with <i>F</i> set to zero for
negative <i>F</i>^2^. The threshold expression of <i>F</i>^2^ >
\s(<i>F</i>^2^) is used only for calculating <i>R</i>-factors(gt) <i>etc</i>.
and is not relevant to the choice of reflections for refinement.
<i>R</i>-factors based on <i>F</i>^2^ are statistically about twice as large
as those based on <i>F</i>, and <i>R</i>-factors based on ALL data will be
even larger.
;
_reflns_number_total     7743
_reflns_number_gt     6404
_reflns_threshold_expression     I>2\s(I)
_refine_ls_structure_factor_coef     Fsqd
_refine_ls_matrix_type     full
_refine_ls_R_factor_all     0.0523
_refine_ls_R_factor_gt     0.0418
_refine_ls_wR_factor_gt     0.1239
_refine_ls_wR_factor_ref     0.1368
_refine_ls_goodness_of_fit_ref     1.155
_refine_ls_restrained_S_all     1.155
_refine_ls_number_reflns     7743
_refine_ls_number_parameters     456
_refine_ls_number_restraints     0
_refine_ls_hydrogen_treatment     constr
_refine_ls_weighting_scheme     calc
_refine_ls_weighting_details
       'calc w = 1/[\s^2^(Fo^2^)+(0.0800P)^2^+2.0563P] where P=(Fo^2^+2Fc^2^)/3'
_atom_sites_solution_hydrogens     geom
_atom_sites_solution_primary     direct
_atom_sites_solution_secondary     difmap
_refine_ls_shift/su_max     0.002
_refine_ls_shift/su_mean     0.000
_refine_diff_density_max     2.097
_refine_diff_density_min     -0.832
_refine_ls_extinction_method     none
_refine_ls_extinction_coef     .
loop_
    _atom_type_symbol
    _atom_type_description
    _atom_type_scat_dispersion_real
    _atom_type_scat_dispersion_imag
    _atom_type_scat_source
    'C' 'C' 0.0033 0.0016
                         'International Tables Vol C Tables 4.2.6.8 and 6.1.1.4'
    'H' 'H' 0.0000 0.0000
                         'International Tables Vol C Tables 4.2.6.8 and 6.1.1.4'
    'N' 'N' 0.0061 0.0033
                         'International Tables Vol C Tables 4.2.6.8 and 6.1.1.4'
    'O' 'O' 0.0106 0.0060
                         'International Tables Vol C Tables 4.2.6.8 and 6.1.1.4'
    'Re' 'Re' -1.0185 7.2310
                         'International Tables Vol C Tables 4.2.6.8 and 6.1.1.4'
_computing_data_collection     'SMART (Bruker, 2001)'
_computing_cell_refinement     'SAINT (Bruker, 2001)'
_computing_data_reduction     'SAINT (Bruker, 2001)'
_computing_structure_solution     'SHELXTL (Sheldrick, 2008)'
_computing_structure_refinement
;
SHELXTL and SHELXL97 (Sheldrick, 2008)
;
_computing_molecular_graphics
;
ORTEP-3 for Windows (Farrugia, 1997), POV-Ray (Cason, 2004) and
Mercury
(Macrae <i>et al.</i>, 2008)
;
_computing_publication_material
;
SHELXL97 (Sheldrick, 2008) and PLATON (Spek, 2009)
;
loop_
    _atom_site_type_symbol
    _atom_site_label
    _atom_site_fract_x
    _atom_site_fract_y
    _atom_site_fract_z
    _atom_site_U_iso_or_equiv
    _atom_site_adp_type
    _atom_site_calc_flag
    _atom_site_refinement_flags
    _atom_site_occupancy
    _atom_site_symmetry_multiplicity
    _atom_site_disorder_assembly
    _atom_site_disorder_group
    Re Re1 0.75162(2) 1.01206(2) 0.10173(2) 0.04870(12) Uani d . 1 1 . .
    Re Re2 0.74307(2) 0.78055(2) 0.06999(2) 0.05348(12) Uani d . 1 1 . .
    H H1 0.7648 0.8944 0.0764 0.080 Uiso d . 1 1 . .
    C C1 0.7453(7) 1.1333(7) 0.1313(7) 0.071(2) Uani d . 1 1 . .
    O O1 0.7459(7) 1.2100(7) 0.1450(7) 0.105(2) Uani d . 1 1 . .
    C C2 0.8343(6) 0.9350(7) 0.2195(7) 0.0610(18) Uani d . 1 1 . .
    O O2 0.8773(7) 0.8918(7) 0.2893(7) 0.100(2) Uani d . 1 1 . .
    C C3 0.8808(6) 1.0869(7) -0.0174(7) 0.0629(19) Uani d . 1 1 . .
    O O3 0.9567(6) 1.1295(7) -0.0894(6) 0.095(2) Uani d . 1 1 . .
    C C4 0.6540(7) 1.0767(7) -0.0043(7) 0.067(2) Uani d . 1 1 . .
    O O4 0.5986(6) 1.1107(7) -0.0618(7) 0.101(2) Uani d . 1 1 . .
    C C5 0.7160(8) 0.6440(8) 0.0693(8) 0.075(2) Uani d . 1 1 . .
    O O5 0.7008(7) 0.5623(6) 0.0714(7) 0.107(3) Uani d . 1 1 . .
    C C6 0.8170(8) 0.7038(7) 0.1952(7) 0.068(2) Uani d . 1 1 . .
    O O6 0.8582(7) 0.6603(7) 0.2671(7) 0.104(2) Uani d . 1 1 . .
    C C7 0.8785(7) 0.8279(8) -0.0455(8) 0.073(2) Uani d . 1 1 . .
    O O7 0.9577(6) 0.8573(8) -0.1145(7) 0.109(3) Uani d . 1 1 . .
    C C8 0.6567(8) 0.8596(8) -0.0450(8) 0.075(2) Uani d . 1 1 . .
    O O8 0.6070(8) 0.9024(8) -0.1087(7) 0.113(3) Uani d . 1 1 . .
    C C9 0.6010(5) 0.9122(6) 0.2305(6) 0.0502(15) Uani d . 1 1 . .
    C C10 0.5530(5) 0.8113(5) 0.2430(5) 0.0501(15) Uani d . 1 1 . .
    C C11 0.5923(6) 0.7459(6) 0.1963(6) 0.0529(16) Uani d . 1 1 . .
    C C12 0.5051(6) 0.6574(6) 0.2443(6) 0.0585(17) Uani d . 1 1 . .
    H H12 0.5050 0.5982 0.2303 0.070 Uiso calc R 1 1 . .
    C C13 0.4233(5) 0.6738(6) 0.3127(6) 0.0516(15) Uani d . 1 1 . .
    O O14 0.4522(4) 0.7695(4) 0.3141(4) 0.0531(11) Uani d . 1 1 . .
    N N1 0.2703(5) 0.5301(6) 0.3776(6) 0.0661(17) Uani d . 1 1 . .
    N N2 0.2422(5) 0.6485(6) 0.4372(6) 0.0646(16) Uani d . 1 1 . .
    C C15 0.3163(6) 0.6195(6) 0.3746(6) 0.0556(16) Uani d . 1 1 . .
    C C16 0.1654(7) 0.5030(8) 0.4448(9) 0.086(3) Uani d . 1 1 . .
    H H16 0.1162 0.4443 0.4616 0.104 Uiso calc R 1 1 . .
    C C17 0.1478(7) 0.5758(8) 0.4809(9) 0.084(3) Uani d . 1 1 . .
    H H17 0.0840 0.5778 0.5270 0.101 Uiso calc R 1 1 . .
    C C18 0.5526(6) 0.9585(8) 0.2842(8) 0.067(2) Uani d . 1 1 . .
    O O18 0.5148(6) 1.0090(6) 0.3294(7) 0.105(2) Uani d . 1 1 . .
    C C20 0.3203(6) 0.4712(6) 0.3226(7) 0.0592(17) Uani d . 1 1 . .
    C C21 0.3690(7) 0.3778(7) 0.3837(7) 0.068(2) Uani d . 1 1 . .
    C C22 0.4181(8) 0.3233(7) 0.3273(9) 0.088(3) Uani d . 1 1 . .
    H H22 0.4515 0.2602 0.3659 0.106 Uiso calc R 1 1 . .
    C C23 0.4185(9) 0.3602(9) 0.2152(10) 0.091(3) Uani d . 1 1 . .
    C C24 0.3701(9) 0.4516(8) 0.1600(9) 0.091(3) Uani d . 1 1 . .
    H H24 0.3705 0.4767 0.0848 0.109 Uiso calc R 1 1 . .
    C C25 0.3205(8) 0.5084(7) 0.2099(8) 0.077(2) Uani d . 1 1 . .
    C C26 0.3714(10) 0.3376(10) 0.5035(8) 0.106(4) Uani d . 1 1 . .
    H H26A 0.4163 0.2780 0.5277 0.159 Uiso calc R 1 1 . .
    H H26B 0.2992 0.3112 0.5505 0.159 Uiso calc R 1 1 . .
    H H26C 0.4004 0.3978 0.5095 0.159 Uiso calc R 1 1 . .
    C C27 0.4768(15) 0.2985(13) 0.1582(14) 0.153(6) Uani d . 1 1 . .
    H H27A 0.4400 0.3016 0.1036 0.230 Uiso calc R 1 1 . .
    H H27B 0.4771 0.2220 0.2141 0.230 Uiso calc R 1 1 . .
    H H27C 0.5501 0.3328 0.1210 0.230 Uiso calc R 1 1 . .
    C C28 0.2608(11) 0.6106(8) 0.1472(10) 0.112(4) Uani d . 1 1 . .
    H H28A 0.2673 0.6256 0.0713 0.169 Uiso calc R 1 1 . .
    H H28B 0.2926 0.6743 0.1455 0.169 Uiso calc R 1 1 . .
    H H28C 0.1856 0.5951 0.1860 0.169 Uiso calc R 1 1 . .
    C C29 0.2527(6) 0.7402(7) 0.4599(7) 0.0638(19) Uani d . 1 1 . .
    C C30 0.2917(7) 0.7179(8) 0.5537(7) 0.072(2) Uani d . 1 1 . .
    C C31 0.3037(8) 0.8072(9) 0.5709(8) 0.084(3) Uani d . 1 1 . .
    H H31 0.3320 0.7960 0.6313 0.100 Uiso calc R 1 1 . .
    C C32 0.2764(9) 0.9113(10) 0.5041(10) 0.091(3) Uani d . 1 1 . .
    C C33 0.2344(8) 0.9257(8) 0.4147(8) 0.085(3) Uani d . 1 1 . .
    H H33 0.2141 0.9953 0.3692 0.102 Uiso calc R 1 1 . .
    C C34 0.2210(7) 0.8417(8) 0.3895(7) 0.072(2) Uani d . 1 1 . .
    C C35 0.3235(9) 0.6052(8) 0.6298(9) 0.099(3) Uani d . 1 1 . .
    H H35A 0.2615 0.5502 0.6632 0.148 Uiso calc R 1 1 . .
    H H35B 0.3495 0.6078 0.6883 0.148 Uiso calc R 1 1 . .
    H H35C 0.3797 0.5859 0.5862 0.148 Uiso calc R 1 1 . .
    C C36 0.2952(12) 1.0079(10) 0.5234(12) 0.127(5) Uani d . 1 1 . .
    H H36A 0.3062 1.0767 0.4530 0.191 Uiso calc R 1 1 . .
    H H36B 0.3582 0.9997 0.5532 0.191 Uiso calc R 1 1 . .
    H H36C 0.2332 1.0084 0.5761 0.191 Uiso calc R 1 1 . .
    C C37 0.1771(9) 0.8593(9) 0.2922(8) 0.095(3) Uani d . 1 1 . .
    H H37A 0.2336 0.8561 0.2362 0.142 Uiso calc R 1 1 . .
    H H37B 0.1507 0.9309 0.2599 0.142 Uiso calc R 1 1 . .
    H H37C 0.1189 0.8021 0.3179 0.142 Uiso calc R 1 1 . .
    O O40 -0.0474(14) 0.6479(15) 0.6302(16) 0.198(6) Uiso d PG 0.666(13) 1 . .
    C C41 -0.0517(17) 0.7624(15) 0.5829(14) 0.198(6) Uiso d PG 0.666(13) 1 . .
    H H41A -0.1062 0.7858 0.5391 0.237 Uiso calc PR 0.666(13) 1 . .
    H H41B 0.0179 0.8029 0.5338 0.237 Uiso calc PR 0.666(13) 1 . .
    C C42 -0.0803(17) 0.7828(14) 0.679(2) 0.198(6) Uiso d PG 0.666(13) 1 . .
    H H42A -0.0493 0.8563 0.6585 0.237 Uiso calc PR 0.666(13) 1 . .
    H H42B -0.1584 0.7766 0.7058 0.237 Uiso calc PR 0.666(13) 1 . .
    C C43 -0.0338(19) 0.6956(19) 0.7661(15) 0.198(6) Uiso d PG 0.666(13) 1 . .
    H H43A -0.0846 0.6624 0.8395 0.237 Uiso calc PR 0.666(13) 1 . .
    H H43B 0.0325 0.7257 0.7708 0.237 Uiso calc PR 0.666(13) 1 . .
    C C44 -0.0114(17) 0.6130(13) 0.7289(16) 0.198(6) Uiso d PG 0.666(13) 1 . .
    H H44A 0.0658 0.6069 0.7143 0.237 Uiso calc PR 0.666(13) 1 . .
    H H44B -0.0487 0.5405 0.7874 0.237 Uiso calc PR 0.666(13) 1 . .
loop_
    _atom_site_aniso_label
    _atom_site_aniso_U_11
    _atom_site_aniso_U_22
    _atom_site_aniso_U_33
    _atom_site_aniso_U_12
    _atom_site_aniso_U_13
    _atom_site_aniso_U_23
    Re1 0.04431(17) 0.05048(18) 0.04742(18) -0.00269(12) -0.00936(12)
                                                                    -0.02200(14)
    Re2 0.05102(19) 0.0588(2) 0.05106(19) -0.00255(13) -0.00578(13) -0.03011(15)
    C1 0.076(5) 0.063(5) 0.068(5) 0.005(4) -0.004(4) -0.032(4)
    O1 0.131(7) 0.094(5) 0.108(6) 0.025(5) -0.023(5) -0.067(5)
    C2 0.047(4) 0.073(5) 0.061(5) 0.004(4) -0.015(4) -0.032(4)
    O2 0.095(5) 0.131(6) 0.087(5) 0.041(5) -0.050(4) -0.054(5)
    C3 0.054(4) 0.074(5) 0.057(4) -0.010(4) -0.008(4) -0.031(4)
    O3 0.076(4) 0.117(6) 0.070(4) -0.025(4) 0.003(3) -0.037(4)
    C4 0.058(5) 0.067(5) 0.059(5) -0.001(4) -0.018(4) -0.018(4)
    O4 0.085(5) 0.110(6) 0.096(5) 0.026(4) -0.049(4) -0.033(4)
    C5 0.077(6) 0.077(6) 0.071(5) -0.002(4) -0.011(4) -0.041(5)
    O5 0.146(7) 0.069(4) 0.120(6) -0.007(4) -0.041(5) -0.054(4)
    C6 0.074(5) 0.058(5) 0.056(5) -0.004(4) -0.012(4) -0.017(4)
    O6 0.109(6) 0.094(5) 0.082(5) 0.007(4) -0.039(5) -0.017(4)
    C7 0.068(5) 0.087(6) 0.068(5) -0.009(4) 0.000(4) -0.048(5)
    O7 0.082(5) 0.148(7) 0.099(5) -0.013(5) 0.017(4) -0.078(5)
    C8 0.088(6) 0.078(6) 0.068(5) 0.001(5) -0.022(5) -0.041(5)
    O8 0.141(8) 0.123(7) 0.094(5) 0.033(6) -0.068(6) -0.053(5)
    C9 0.047(4) 0.053(4) 0.052(4) -0.001(3) -0.009(3) -0.028(3)
    C10 0.049(4) 0.049(4) 0.045(3) -0.002(3) -0.011(3) -0.018(3)
    C11 0.047(4) 0.056(4) 0.053(4) -0.003(3) -0.015(3) -0.025(3)
    C12 0.058(4) 0.057(4) 0.059(4) -0.001(3) -0.015(3) -0.027(4)
    C13 0.041(3) 0.055(4) 0.053(4) -0.006(3) -0.007(3) -0.024(3)
    O14 0.043(2) 0.057(3) 0.051(3) -0.006(2) -0.004(2) -0.024(2)
    N1 0.051(4) 0.067(4) 0.071(4) -0.008(3) -0.010(3) -0.029(3)
    N2 0.043(3) 0.075(4) 0.070(4) -0.012(3) -0.003(3) -0.036(4)
    C15 0.052(4) 0.055(4) 0.055(4) -0.004(3) -0.015(3) -0.024(3)
    C16 0.051(5) 0.087(6) 0.108(7) -0.025(4) -0.005(5) -0.044(6)
    C17 0.055(5) 0.091(6) 0.101(7) -0.011(4) -0.003(5) -0.050(6)
    C18 0.052(4) 0.082(5) 0.075(5) -0.008(4) -0.001(4) -0.050(5)
    O18 0.098(5) 0.113(5) 0.126(6) -0.002(4) 0.002(4) -0.087(5)
    C20 0.056(4) 0.053(4) 0.063(4) -0.009(3) -0.015(3) -0.024(4)
    C21 0.065(5) 0.062(5) 0.072(5) -0.005(4) -0.023(4) -0.026(4)
    C22 0.092(7) 0.058(5) 0.109(8) 0.011(5) -0.039(6) -0.031(5)
    C23 0.102(8) 0.083(6) 0.101(8) 0.009(6) -0.025(6) -0.056(6)
    C24 0.132(9) 0.080(6) 0.080(6) -0.005(6) -0.040(6) -0.048(5)
    C25 0.087(6) 0.061(5) 0.083(6) -0.007(4) -0.039(5) -0.029(4)
    C26 0.110(9) 0.110(8) 0.066(6) 0.017(7) -0.028(6) -0.016(6)
    C27 0.204(17) 0.129(11) 0.168(14) 0.023(11) -0.031(12) -0.110(11)
    C28 0.158(11) 0.069(6) 0.110(9) 0.021(6) -0.087(9) -0.022(6)
    C29 0.053(4) 0.067(5) 0.070(5) -0.003(3) -0.005(4) -0.036(4)
    C30 0.061(5) 0.086(6) 0.060(5) 0.001(4) -0.016(4) -0.029(4)
    C31 0.081(6) 0.111(8) 0.069(5) 0.003(5) -0.017(5) -0.054(6)
    C32 0.091(7) 0.105(8) 0.097(7) 0.013(6) -0.018(6) -0.067(7)
    C33 0.088(6) 0.083(6) 0.079(6) 0.018(5) -0.018(5) -0.038(5)
    C34 0.067(5) 0.081(6) 0.064(5) 0.012(4) -0.012(4) -0.036(5)
    C35 0.103(8) 0.089(7) 0.091(7) -0.004(6) -0.039(6) -0.029(6)
    C36 0.170(13) 0.113(9) 0.143(12) 0.027(9) -0.045(10) -0.094(9)
    C37 0.110(8) 0.098(7) 0.079(6) 0.029(6) -0.039(6) -0.040(6)
_geom_special_details
;
All e.s.d.'s (except the e.s.d. in the dihedral angle between two l.s. planes)
are estimated using the full covariance matrix. The cell e.s.d.'s are taken
into account individually in the estimation of e.s.d.'s in distances, angles
and torsion angles; correlations between e.s.d.'s in cell parameters are only
used when they are defined by crystal symmetry. An approximate (isotropic)
treatment of cell e.s.d.'s is used for estimating e.s.d.'s involving l.s.
planes.
;
loop_
    _geom_bond_atom_site_label_1
    _geom_bond_atom_site_label_2
    _geom_bond_site_symmetry_2
    _geom_bond_distance
    _geom_bond_publ_flag
    Re1 C1 . 1.909(9) ?
    Re1 C3 . 1.926(8) ?
    Re1 C2 . 1.989(8) ?
    Re1 C4 . 2.001(8) ?
    Re1 C9 . 2.225(7) ?
    Re1 H1 . 1.83 ?
    Re2 C5 . 1.927(9) ?
    Re2 C7 . 1.947(9) ?
    Re2 C6 . 1.984(9) ?
    Re2 C8 . 1.999(10) ?
    Re2 C11 . 2.182(7) ?
    Re2 H1 . 1.65 ?
    C1 O1 . 1.167(10) ?
    C2 O2 . 1.121(10) ?
    C3 O3 . 1.142(10) ?
    C4 O4 . 1.108(10) ?
    C5 O5 . 1.133(10) ?
    C6 O6 . 1.129(11) ?
    C7 O7 . 1.147(11) ?
    C8 O8 . 1.123(12) ?
    C9 C18 . 1.272(10) ?
    C9 C10 . 1.442(9) ?
    C10 O14 . 1.366(8) ?
    C10 C11 . 1.387(10) ?
    C11 C12 . 1.441(10) ?
    C12 C13 . 1.353(10) ?
    C12 H12 . 0.93 ?
    C13 O14 . 1.386(8) ?
    C13 C15 . 1.429(9) ?
    N1 C15 . 1.349(10) ?
    N1 C16 . 1.389(11) ?
    N1 C20 . 1.433(10) ?
    N2 C15 . 1.340(10) ?
    N2 C17 . 1.388(10) ?
    N2 C29 . 1.463(11) ?
    C16 C17 . 1.328(13) ?
    C16 H16 . 0.93 ?
    C17 H17 . 0.93 ?
    C18 O18 . 1.188(10) ?
    C20 C21 . 1.384(11) ?
    C20 C25 . 1.397(11) ?
    C21 C22 . 1.394(13) ?
    C21 C26 . 1.492(13) ?
    C22 C23 . 1.388(14) ?
    C22 H22 . 0.93 ?
    C23 C24 . 1.345(14) ?
    C23 C27 . 1.521(16) ?
    C24 C25 . 1.356(14) ?
    C24 H24 . 0.93 ?
    C25 C28 . 1.548(12) ?
    C26 H26A . 0.96 ?
    C26 H26B . 0.96 ?
    C26 H26C . 0.96 ?
    C27 H27A . 0.96 ?
    C27 H27B . 0.96 ?
    C27 H27C . 0.96 ?
    C28 H28A . 0.96 ?
    C28 H28B . 0.96 ?
    C28 H28C . 0.96 ?
    C29 C34 . 1.383(12) ?
    C29 C30 . 1.393(11) ?
    C30 C31 . 1.384(13) ?
    C30 C35 . 1.508(13) ?
    C31 C32 . 1.372(14) ?
    C31 H31 . 0.9300 ?
    C32 C33 . 1.387(14) ?
    C32 C36 . 1.515(14) ?
    C33 C34 . 1.388(13) ?
    C33 H33 . 0.93 ?
    C34 C37 . 1.488(12) ?
    C35 H35A . 0.96 ?
    C35 H35B . 0.96 ?
    C35 H35C . 0.96 ?
    C36 H36A . 0.96 ?
    C36 H36B . 0.96 ?
    C36 H36C . 0.96 ?
    C37 H37A . 0.96 ?
    C37 H37B . 0.96 ?
    C37 H37C . 0.96 ?
    O40 C41 . 1.39 ?
    O40 C44 . 1.40 ?
    C41 C42 . 1.48 ?
    C41 H41A . 0.97 ?
    C41 H41B . 0.97 ?
    C42 C43 . 1.46 ?
    C42 H42A . 0.97 ?
    C42 H42B . 0.97 ?
    C43 C44 . 1.47 ?
    C43 H43A . 0.97 ?
    C43 H43B . 0.97 ?
    C44 H44A . 0.97 ?
    C44 H44B . 0.97 ?
loop_
    _geom_angle_atom_site_label_1
    _geom_angle_atom_site_label_2
    _geom_angle_atom_site_label_3
    _geom_angle_site_symmetry_1
    _geom_angle_site_symmetry_3
    _geom_angle
    _geom_angle_publ_flag
    C1 Re1 C3 . . 90.7(4) ?
    C1 Re1 C2 . . 89.7(4) ?
    C3 Re1 C2 . . 93.3(3) ?
    C1 Re1 C4 . . 92.2(4) ?
    C3 Re1 C4 . . 93.0(3) ?
    C2 Re1 C4 . . 173.4(3) ?
    C1 Re1 C9 . . 96.0(3) ?
    C3 Re1 C9 . . 173.0(3) ?
    C2 Re1 C9 . . 88.6(3) ?
    C4 Re1 C9 . . 85.0(3) ?
    C1 Re1 H1 . . 177.0 ?
    C3 Re1 H1 . . 88.0 ?
    C2 Re1 H1 . . 87.0 ?
    C4 Re1 H1 . . 91.0 ?
    C9 Re1 H1 . . 85.0 ?
    C5 Re2 C7 . . 93.7(4) ?
    C5 Re2 C6 . . 91.3(4) ?
    C7 Re2 C6 . . 92.9(4) ?
    C5 Re2 C8 . . 90.9(4) ?
    C7 Re2 C8 . . 92.4(4) ?
    C6 Re2 C8 . . 174.2(4) ?
    C5 Re2 C11 . . 92.4(3) ?
    C7 Re2 C11 . . 173.8(3) ?
    C6 Re2 C11 . . 88.4(3) ?
    C8 Re2 C11 . . 86.1(3) ?
    C5 Re2 H1 . . 178.0 ?
    C7 Re2 H1 . . 88.0 ?
    C6 Re2 H1 . . 87.0 ?
    C8 Re2 H1 . . 91.0 ?
    C11 Re2 H1 . . 86.0 ?
    O1 C1 Re1 . . 176.7(8) ?
    O2 C2 Re1 . . 176.9(8) ?
    O3 C3 Re1 . . 178.0(8) ?
    O4 C4 Re1 . . 178.7(9) ?
    O5 C5 Re2 . . 178.3(9) ?
    O6 C6 Re2 . . 179.3(10) ?
    O7 C7 Re2 . . 178.9(11) ?
    O8 C8 Re2 . . 178.8(10) ?
    C18 C9 C10 . . 121.6(7) ?
    C18 C9 Re1 . . 114.0(6) ?
    C10 C9 Re1 . . 123.8(5) ?
    O14 C10 C11 . . 112.6(6) ?
    O14 C10 C9 . . 116.3(6) ?
    C11 C10 C9 . . 131.1(6) ?
    C10 C11 C12 . . 102.7(6) ?
    C10 C11 Re2 . . 127.3(5) ?
    C12 C11 Re2 . . 129.7(5) ?
    C13 C12 C11 . . 109.4(7) ?
    C13 C12 H12 . . 125.3 ?
    C11 C12 H12 . . 125.3 ?
    C12 C13 O14 . . 109.3(6) ?
    C12 C13 C15 . . 134.2(7) ?
    O14 C13 C15 . . 116.4(6) ?
    C10 O14 C13 . . 106.0(5) ?
    C15 N1 C16 . . 108.4(7) ?
    C15 N1 C20 . . 126.5(7) ?
    C16 N1 C20 . . 125.1(7) ?
    C15 N2 C17 . . 109.1(7) ?
    C15 N2 C29 . . 128.3(6) ?
    C17 N2 C29 . . 122.6(7) ?
    N2 C15 N1 . . 107.3(6) ?
    N2 C15 C13 . . 127.2(7) ?
    N1 C15 C13 . . 125.5(7) ?
    C17 C16 N1 . . 107.9(8) ?
    C17 C16 H16 . . 126.1 ?
    N1 C16 H16 . . 126.1 ?
    C16 C17 N2 . . 107.3(8) ?
    C16 C17 H17 . . 126.4 ?
    N2 C17 H17 . . 126.4 ?
    O18 C18 C9 . . 174.3(9) ?
    C21 C20 C25 . . 121.2(8) ?
    C21 C20 N1 . . 118.3(7) ?
    C25 C20 N1 . . 120.4(7) ?
    C20 C21 C22 . . 116.8(8) ?
    C20 C21 C26 . . 122.2(9) ?
    C22 C21 C26 . . 121.0(9) ?
    C23 C22 C21 . . 122.0(9) ?
    C23 C22 H22 . . 119.0 ?
    C21 C22 H22 . . 119.0 ?
    C24 C23 C22 . . 118.5(9) ?
    C24 C23 C27 . . 122.5(11) ?
    C22 C23 C27 . . 119.0(11) ?
    C23 C24 C25 . . 122.5(9) ?
    C23 C24 H24 . . 118.7 ?
    C25 C24 H24 . . 118.7 ?
    C24 C25 C20 . . 118.9(8) ?
    C24 C25 C28 . . 122.1(9) ?
    C20 C25 C28 . . 119.0(9) ?
    C21 C26 H26A . . 109.5 ?
    C21 C26 H26B . . 109.5 ?
    H26A C26 H26B . . 109.5 ?
    C21 C26 H26C . . 109.5 ?
    H26A C26 H26C . . 109.5 ?
    H26B C26 H26C . . 109.5 ?
    C23 C27 H27A . . 109.5 ?
    C23 C27 H27B . . 109.5 ?
    H27A C27 H27B . . 109.5 ?
    C23 C27 H27C . . 109.5 ?
    H27A C27 H27C . . 109.5 ?
    H27B C27 H27C . . 109.5 ?
    C25 C28 H28A . . 109.5 ?
    C25 C28 H28B . . 109.5 ?
    H28A C28 H28B . . 109.5 ?
    C25 C28 H28C . . 109.5 ?
    H28A C28 H28C . . 109.5 ?
    H28B C28 H28C . . 109.5 ?
    C34 C29 C30 . . 124.2(8) ?
    C34 C29 N2 . . 118.5(8) ?
    C30 C29 N2 . . 117.2(8) ?
    C31 C30 C29 . . 115.7(8) ?
    C31 C30 C35 . . 121.6(8) ?
    C29 C30 C35 . . 122.6(9) ?
    C32 C31 C30 . . 123.8(9) ?
    C32 C31 H31 . . 118.1 ?
    C30 C31 H31 . . 118.1 ?
    C33 C32 C31 . . 116.9(9) ?
    C33 C32 C36 . . 121.1(11) ?
    C31 C32 C36 . . 121.9(10) ?
    C32 C33 C34 . . 123.5(9) ?
    C32 C33 H33 . . 118.2 ?
    C34 C33 H33 . . 118.2 ?
    C29 C34 C33 . . 115.7(8) ?
    C29 C34 C37 . . 121.6(9) ?
    C33 C34 C37 . . 122.7(9) ?
    C30 C35 H35A . . 109.5 ?
    C30 C35 H35B . . 109.5 ?
    H35A C35 H35B . . 109.5 ?
    C30 C35 H35C . . 109.5 ?
    H35A C35 H35C . . 109.5 ?
    H35B C35 H35C . . 109.5 ?
    C32 C36 H36A . . 109.5 ?
    C32 C36 H36B . . 109.5 ?
    H36A C36 H36B . . 109.5 ?
    C32 C36 H36C . . 109.5 ?
    H36A C36 H36C . . 109.5 ?
    H36B C36 H36C . . 109.5 ?
    C34 C37 H37A . . 109.5 ?
    C34 C37 H37B . . 109.5 ?
    H37A C37 H37B . . 109.5 ?
    C34 C37 H37C . . 109.5 ?
    H37A C37 H37C . . 109.5 ?
    H37B C37 H37C . . 109.5 ?
    C41 O40 C44 . . 106.5 ?
    O40 C41 C42 . . 105.7 ?
    O40 C41 H41A . . 110.6 ?
    C42 C41 H41A . . 110.6 ?
    O40 C41 H41B . . 110.6 ?
    C42 C41 H41B . . 110.6 ?
    H41A C41 H41B . . 108.7 ?
    C43 C42 C41 . . 104.2 ?
    C43 C42 H42A . . 110.9 ?
    C41 C42 H42A . . 110.9 ?
    C43 C42 H42B . . 110.9 ?
    C41 C42 H42B . . 110.9 ?
    H42A C42 H42B . . 108.9 ?
    C42 C43 C44 . . 104.7 ?
    C42 C43 H43A . . 110.8 ?
    C44 C43 H43A . . 110.8 ?
    C42 C43 H43B . . 110.8 ?
    C44 C43 H43B . . 110.8 ?
    H43A C43 H43B . . 108.9 ?
    O40 C44 C43 . . 108.5 ?
    O40 C44 H44A . . 110.0 ?
    C43 C44 H44A . . 110.0 ?
    O40 C44 H44B . . 110.0 ?
    C43 C44 H44B . . 110.0 ?
    H44A C44 H44B . . 108.4 ?
loop_
    _geom_torsion_atom_site_label_1
    _geom_torsion_atom_site_label_2
    _geom_torsion_atom_site_label_3
    _geom_torsion_atom_site_label_4
    _geom_torsion_site_symmetry_1
    _geom_torsion_site_symmetry_2
    _geom_torsion_site_symmetry_3
    _geom_torsion_site_symmetry_4
    _geom_torsion
    _geom_torsion_publ_flag
    C1 Re1 C9 C18 . . . . 1.3(7) ?
    C2 Re1 C9 C18 . . . . 90.8(7) ?
    C4 Re1 C9 C18 . . . . -90.4(7) ?
    C1 Re1 C9 C10 . . . . 173.2(6) ?
    C2 Re1 C9 C10 . . . . -97.2(6) ?
    C4 Re1 C9 C10 . . . . 81.5(6) ?
    C18 C9 C10 O14 . . . . 1.0(10) ?
    Re1 C9 C10 O14 . . . . -170.3(4) ?
    C18 C9 C10 C11 . . . . -177.6(8) ?
    Re1 C9 C10 C11 . . . . 11.1(10) ?
    O14 C10 C11 C12 . . . . 0.6(7) ?
    C9 C10 C11 C12 . . . . 179.2(7) ?
    O14 C10 C11 Re2 . . . . 175.6(4) ?
    C9 C10 C11 Re2 . . . . -5.7(11) ?
    C5 Re2 C11 C10 . . . . 179.8(6) ?
    C6 Re2 C11 C10 . . . . 88.6(6) ?
    C8 Re2 C11 C10 . . . . -89.4(6) ?
    C5 Re2 C11 C12 . . . . -6.5(7) ?
    C6 Re2 C11 C12 . . . . -97.7(7) ?
    C8 Re2 C11 C12 . . . . 84.3(7) ?
    C10 C11 C12 C13 . . . . 0.1(8) ?
    Re2 C11 C12 C13 . . . . -174.8(5) ?
    C11 C12 C13 O14 . . . . -0.6(8) ?
    C11 C12 C13 C15 . . . . 174.6(7) ?
    C11 C10 O14 C13 . . . . -1.0(7) ?
    C9 C10 O14 C13 . . . . -179.8(6) ?
    C12 C13 O14 C10 . . . . 1.0(7) ?
    C15 C13 O14 C10 . . . . -175.2(6) ?
    C17 N2 C15 N1 . . . . 0.2(9) ?
    C29 N2 C15 N1 . . . . -179.8(8) ?
    C17 N2 C15 C13 . . . . 178.5(8) ?
    C29 N2 C15 C13 . . . . -1.5(13) ?
    C16 N1 C15 N2 . . . . -0.5(9) ?
    C20 N1 C15 N2 . . . . -179.8(7) ?
    C16 N1 C15 C13 . . . . -178.9(8) ?
    C20 N1 C15 C13 . . . . 1.8(12) ?
    C12 C13 C15 N2 . . . . -177.7(8) ?
    O14 C13 C15 N2 . . . . -2.7(11) ?
    C12 C13 C15 N1 . . . . 0.3(13) ?
    O14 C13 C15 N1 . . . . 175.3(7) ?
    C15 N1 C16 C17 . . . . 0.7(11) ?
    C20 N1 C16 C17 . . . . 179.9(8) ?
    N1 C16 C17 N2 . . . . -0.5(12) ?
    C15 N2 C17 C16 . . . . 0.2(11) ?
    C29 N2 C17 C16 . . . . -179.8(8) ?
    C15 N1 C20 C21 . . . . 94.5(9) ?
    C16 N1 C20 C21 . . . . -84.7(10) ?
    C15 N1 C20 C25 . . . . -84.9(10) ?
    C16 N1 C20 C25 . . . . 95.9(10) ?
    C25 C20 C21 C22 . . . . 0.1(12) ?
    N1 C20 C21 C22 . . . . -179.3(7) ?
    C25 C20 C21 C26 . . . . 179.0(9) ?
    N1 C20 C21 C26 . . . . -0.4(12) ?
    C20 C21 C22 C23 . . . . 0.0(14) ?
    C26 C21 C22 C23 . . . . -178.9(10) ?
    C21 C22 C23 C24 . . . . 0.1(16) ?
    C21 C22 C23 C27 . . . . 178.1(11) ?
    C22 C23 C24 C25 . . . . -0.3(17) ?
    C27 C23 C24 C25 . . . . -178.2(12) ?
    C23 C24 C25 C20 . . . . 0.4(15) ?
    C23 C24 C25 C28 . . . . -177.4(10) ?
    C21 C20 C25 C24 . . . . -0.3(13) ?
    N1 C20 C25 C24 . . . . 179.0(8) ?
    C21 C20 C25 C28 . . . . 177.6(8) ?
    N1 C20 C25 C28 . . . . -3.1(12) ?
    C15 N2 C29 C34 . . . . 92.4(10) ?
    C17 N2 C29 C34 . . . . -87.7(10) ?
    C15 N2 C29 C30 . . . . -89.4(10) ?
    C17 N2 C29 C30 . . . . 90.6(10) ?
    C34 C29 C30 C31 . . . . -3.7(13) ?
    N2 C29 C30 C31 . . . . 178.2(7) ?
    C34 C29 C30 C35 . . . . 178.7(9) ?
    N2 C29 C30 C35 . . . . 0.6(12) ?
    C29 C30 C31 C32 . . . . 2.2(14) ?
    C35 C30 C31 C32 . . . . 179.8(10) ?
    C30 C31 C32 C33 . . . . 0.0(16) ?
    C30 C31 C32 C36 . . . . -177.5(10) ?
    C31 C32 C33 C34 . . . . -1.1(16) ?
    C36 C32 C33 C34 . . . . 176.4(11) ?
    C30 C29 C34 C33 . . . . 2.7(13) ?
    N2 C29 C34 C33 . . . . -179.2(8) ?
    C30 C29 C34 C37 . . . . -178.3(9) ?
    N2 C29 C34 C37 . . . . -0.2(13) ?
    C32 C33 C34 C29 . . . . -0.2(14) ?
    C32 C33 C34 C37 . . . . -179.1(10) ?
    C44 O40 C41 C42 . . . . -32.4 ?
    O40 C41 C42 C43 . . . . 30.3 ?
    C41 C42 C43 C44 . . . . -16.4 ?
    C41 O40 C44 C43 . . . . 22.0 ?
    C42 C43 C44 O40 . . . . -2.6 ?
_iucr_refine_instructions_details
;
TITL BvdW24_P-1 in P-1
CELL 0.71073  12.7058  13.8293  13.9679  60.760  77.680  89.564
ZERR    2.00   0.0007   0.0008   0.0008   0.001   0.001   0.001
LATT 1
SFAC C  H  N  O Re
UNIT 75.33 62.65 4 21.33 4
L.S. 16
ACTA 50.48
BOND $H
CONF
MPLA 5 N1 C15 N2 C16 C17 C13 C20 C29
MPLA 6 C20 C21 C22 C23 C24 C25 C26 C27 C28 N1
MPLA 6 C29 C30 C31 C32 C33 C34 C35 C36 C37 N2
MPLA 5 N1 C15 N2 C16 C17 C13 C20 C29
MPLA 5 C10 C11 C12 C13 O14 C15 C9 Re2
MPLA 5 Re1 Re2 C9 C10 C11 C1 C3 C5 C7 C12 O14 C18 H1
MPLA 5 N1 C15 N2 C16 C17 C13 C20 C29
FMAP 2
PLAN 30
TEMP 20
WGHT    0.080000    2.056300
FVAR       0.26103   0.66590   0.19768
MOLE 1
RE1   5    0.751621    1.012058    0.101733    11.00000    0.04431    0.05048 =
         0.04742   -0.02200   -0.00936   -0.00269
RE2   5    0.743071    0.780547    0.069994    11.00000    0.05102    0.05881 =
         0.05106   -0.03011   -0.00578   -0.00255
H1    2   10.764800   10.894400   10.076399    11.00000   -1.50000
C1    1    0.745260    1.133265    0.131268    11.00000    0.07635    0.06273 =
         0.06776   -0.03209   -0.00371    0.00455
O1    4    0.745877    1.209953    0.145021    11.00000    0.13114    0.09444 =
         0.10796   -0.06741   -0.02322    0.02465
C2    1    0.834350    0.934964    0.219501    11.00000    0.04711    0.07317 =
         0.06140   -0.03180   -0.01492    0.00382
O2    4    0.877313    0.891783    0.289255    11.00000    0.09536    0.13108 =
         0.08701   -0.05373   -0.05027    0.04092
C3    1    0.880762    1.086908   -0.017392    11.00000    0.05423    0.07370 =
         0.05676   -0.03144   -0.00795   -0.00986
O3    4    0.956656    1.129501   -0.089377    11.00000    0.07552    0.11673 =
         0.07014   -0.03728    0.00338   -0.02456
C4    1    0.653967    1.076673   -0.004269    11.00000    0.05798    0.06691 =
         0.05947   -0.01789   -0.01818   -0.00134
O4    4    0.598584    1.110689   -0.061755    11.00000    0.08529    0.10970 =
         0.09625   -0.03293   -0.04893    0.02610
C5    1    0.715997    0.643964    0.069342    11.00000    0.07723    0.07745 =
         0.07058   -0.04058   -0.01117   -0.00176
O5    4    0.700815    0.562261    0.071413    11.00000    0.14567    0.06875 =
         0.12049   -0.05439   -0.04052   -0.00725
C6    1    0.816956    0.703819    0.195185    11.00000    0.07378    0.05830 =
         0.05567   -0.01735   -0.01161   -0.00445
O6    4    0.858192    0.660338    0.267062    11.00000    0.10936    0.09367 =
         0.08242   -0.01714   -0.03924    0.00679
C7    1    0.878529    0.827878   -0.045458    11.00000    0.06768    0.08744 =
         0.06803   -0.04803   -0.00048   -0.00924
O7    4    0.957651    0.857273   -0.114489    11.00000    0.08213    0.14776 =
         0.09874   -0.07800    0.01721   -0.01311
C8    1    0.656738    0.859582   -0.045023    11.00000    0.08846    0.07827 =
         0.06798   -0.04133   -0.02232    0.00099
O8    4    0.606992    0.902378   -0.108662    11.00000    0.14115    0.12336 =
         0.09361   -0.05279   -0.06805    0.03305
C9    1    0.600959    0.912210    0.230541    11.00000    0.04712    0.05333 =
         0.05158   -0.02816   -0.00914   -0.00137
C10   1    0.552958    0.811313    0.243005    11.00000    0.04932    0.04943 =
         0.04453   -0.01795   -0.01139   -0.00178
C11   1    0.592254    0.745889    0.196346    11.00000    0.04749    0.05628 =
         0.05319   -0.02457   -0.01544   -0.00345
C12   1    0.505097    0.657381    0.244269    11.00000    0.05810    0.05667 =
         0.05905   -0.02712   -0.01498   -0.00143
AFIX  43
H12   2    0.505049    0.598163    0.230301    11.00000   -1.20000
AFIX   0
C13   1    0.423343    0.673827    0.312749    11.00000    0.04084    0.05535 =
         0.05326   -0.02441   -0.00716   -0.00574
O14   4    0.452205    0.769503    0.314090    11.00000    0.04317    0.05741 =
         0.05100   -0.02407   -0.00382   -0.00589
N1    3    0.270288    0.530140    0.377617    11.00000    0.05092    0.06745 =
         0.07099   -0.02926   -0.01012   -0.00805
N2    3    0.242200    0.648450    0.437182    11.00000    0.04263    0.07546 =
         0.06964   -0.03552   -0.00283   -0.01246
C15   1    0.316272    0.619509    0.374597    11.00000    0.05222    0.05549 =
         0.05502   -0.02358   -0.01459   -0.00382
C16   1    0.165363    0.503040    0.444833    11.00000    0.05068    0.08744 =
         0.10810   -0.04364   -0.00547   -0.02487
AFIX  43
H16   2    0.116155    0.444317    0.461573    11.00000   -1.20000
AFIX   0
C17   1    0.147779    0.575835    0.480943    11.00000    0.05464    0.09115 =
         0.10127   -0.04964   -0.00333   -0.01107
AFIX  43
H17   2    0.084047    0.577817    0.526998    11.00000   -1.20000
AFIX   0
C18   1    0.552575    0.958548    0.284237    11.00000    0.05197    0.08237 =
         0.07503   -0.04982   -0.00114   -0.00820
O18   4    0.514815    1.008975    0.329442    11.00000    0.09808    0.11275 =
         0.12627   -0.08696    0.00245   -0.00194
C20   1    0.320343    0.471220    0.322620    11.00000    0.05594    0.05280 =
         0.06312   -0.02393   -0.01532   -0.00854
C21   1    0.369026    0.377805    0.383666    11.00000    0.06536    0.06190 =
         0.07153   -0.02613   -0.02297   -0.00458
C22   1    0.418061    0.323270    0.327251    11.00000    0.09159    0.05751 =
         0.10868   -0.03083   -0.03893    0.01085
AFIX  43
H22   2    0.451500    0.260195    0.365878    11.00000   -1.20000
AFIX   0
C23   1    0.418525    0.360199    0.215178    11.00000    0.10176    0.08267 =
         0.10143   -0.05579   -0.02463    0.00867
C24   1    0.370063    0.451567    0.160038    11.00000    0.13216    0.07999 =
         0.07961   -0.04762   -0.04042   -0.00465
AFIX  43
H24   2    0.370542    0.476747    0.084825    11.00000   -1.20000
AFIX   0
C25   1    0.320520    0.508391    0.209917    11.00000    0.08701    0.06104 =
         0.08303   -0.02943   -0.03872   -0.00677
C26   1    0.371441    0.337618    0.503526    11.00000    0.10986    0.11001 =
         0.06573   -0.01597   -0.02823    0.01677
AFIX 137
H26A  2    0.416289    0.277989    0.527657    11.00000   -1.50000
H26B  2    0.299160    0.311179    0.550549    11.00000   -1.50000
H26C  2    0.400428    0.397825    0.509505    11.00000   -1.50000
AFIX   0
C27   1    0.476778    0.298472    0.158223    11.00000    0.20407    0.12886 =
         0.16787   -0.11030   -0.03127    0.02315
AFIX 137
H27A  2    0.439969    0.301626    0.103626    11.00000   -1.50000
H27B  2    0.477080    0.222036    0.214078    11.00000   -1.50000
H27C  2    0.550064    0.332781    0.121006    11.00000   -1.50000
AFIX   0
C28   1    0.260842    0.610567    0.147246    11.00000    0.15821    0.06864 =
         0.10956   -0.02248   -0.08748    0.02126
AFIX 137
H28A  2    0.267298    0.625635    0.071339    11.00000   -1.50000
H28B  2    0.292601    0.674339    0.145513    11.00000   -1.50000
H28C  2    0.185619    0.595090    0.186020    11.00000   -1.50000
AFIX   0
C29   1    0.252748    0.740164    0.459865    11.00000    0.05284    0.06683 =
         0.06968   -0.03626   -0.00491   -0.00322
C30   1    0.291721    0.717864    0.553750    11.00000    0.06140    0.08612 =
         0.06036   -0.02887   -0.01575    0.00073
C31   1    0.303748    0.807196    0.570947    11.00000    0.08131    0.11111 =
         0.06935   -0.05354   -0.01692    0.00318
AFIX  43
H31   2    0.332025    0.796015    0.631309    11.00000   -1.20000
AFIX   0
C32   1    0.276373    0.911320    0.504103    11.00000    0.09101    0.10523 =
         0.09744   -0.06741   -0.01821    0.01317
C33   1    0.234362    0.925670    0.414692    11.00000    0.08752    0.08289 =
         0.07923   -0.03763   -0.01776    0.01813
AFIX  43
H33   2    0.214094    0.995251    0.369172    11.00000   -1.20000
AFIX   0
C34   1    0.220960    0.841736    0.389539    11.00000    0.06716    0.08143 =
         0.06416   -0.03568   -0.01153    0.01236
C35   1    0.323473    0.605198    0.629773    11.00000    0.10311    0.08920 =
         0.09094   -0.02941   -0.03877   -0.00366
AFIX 137
H35A  2    0.261517    0.550188    0.663243    11.00000   -1.50000
H35B  2    0.349458    0.607811    0.688251    11.00000   -1.50000
H35C  2    0.379654    0.585884    0.586213    11.00000   -1.50000
AFIX   0
C36   1    0.295221    1.007859    0.523360    11.00000    0.16972    0.11328 =
         0.14331   -0.09404   -0.04545    0.02676
AFIX 137
H36A  2    0.306225    1.076700    0.452963    11.00000   -1.50000
H36B  2    0.358198    0.999683    0.553194    11.00000   -1.50000
H36C  2    0.233184    1.008365    0.576125    11.00000   -1.50000
AFIX   0
C37   1    0.177137    0.859259    0.292248    11.00000    0.11037    0.09812 =
         0.07888   -0.04036   -0.03908    0.02855
AFIX 137
H37A  2    0.233567    0.856085    0.236247    11.00000   -1.50000
H37B  2    0.150721    0.930941    0.259878    11.00000   -1.50000
H37C  2    0.118852    0.802056    0.317857    11.00000   -1.50000
AFIX   6
O40   4   -0.047399    0.647941    0.630172    21.00000   31.00000
C41   1   -0.051719    0.762352    0.582905    21.00000   31.00000
AFIX  23
H41A  2   -0.106170    0.785848    0.539142    21.00000   -1.20000
H41B  2    0.017934    0.802915    0.533813    21.00000   -1.20000
AFIX   5
C42   1   -0.080345    0.782793    0.679403    21.00000   31.00000
AFIX  23
H42A  2   -0.049286    0.856299    0.658451    21.00000   -1.20000
H42B  2   -0.158383    0.776648    0.705780    21.00000   -1.20000
AFIX   5
C43   1   -0.033762    0.695643    0.766106    21.00000   31.00000
AFIX  23
H43A  2   -0.084625    0.662365    0.839479    21.00000   -1.20000
H43B  2    0.032468    0.725691    0.770825    21.00000   -1.20000
AFIX   5
C44   1   -0.011361    0.613042    0.728881    21.00000   31.00000
AFIX  23
H44A  2    0.065818    0.606863    0.714280    21.00000   -1.20000
H44B  2   -0.048745    0.540496    0.787433    21.00000   -1.20000
HKLF 4
REM  BvdW24_P-1 in P-1
REM R1 =  0.0418 for   6404 Fo > 4sig(Fo)  and  0.0523 for all   7743 data
REM    456 parameters refined using      0 restraints
END
;
data_global
_journal_date_recd_electronic     2012-01-23
_journal_date_accepted     2012-02-14
_journal_name_full     'Acta Crystallographica, Section E'
_journal_year     2012
_journal_volume     68
_journal_issue      3
_journal_page_first     m308
_journal_page_last     m309
_journal_paper_category     QM
_journal_paper_doi     10.1107/S1600536812006587
_journal_coeditor_code     IM2354
_publ_contact_author_name     'David C. Liles'
_publ_contact_author_address
;
Department of Chemistry
University of Pretoria
Private Bag X20
Hatfield 0028
South Africa
;
_publ_contact_author_email     dave.liles@up.ac.za
_publ_contact_author_fax     '+27 12 420 4687'
_publ_contact_author_phone     '+27 12 420 3091'
_publ_section_title
;\
{\m-5-[1,3-Bis(2,4,6-trimethylphenyl)-3<i>H</i>-imidazolium-2-yl]-2-(2-\
oxoethenyl-1\k<i>C</i>^1^)furan-3-yl-2\k<i>C</i>^3^}-\m-hydrido-\
bis(tetracarbonylrhenium) tetrahydrofuran 0.67-solvate
;
loop_
    _publ_author_name
    _publ_author_address
    'Landman, Maril\'e'
;
Department of Chemistry
University of Pretoria
Private Bag X20
Hatfield 0028
South Africa
;
    'Westhuizen, Belinda van der'
;
Department of Chemistry
University of Pretoria
Private Bag X20
Hatfield 0028
South Africa
;
    'Bezuidenhout, Daniela I.'
;
Department of Chemistry
University of Pretoria
Private Bag X20
Hatfield 0028
South Africa
;
    'Liles, David C.'
;
Department of Chemistry
University of Pretoria
Private Bag X20
Hatfield 0028
South Africa
;
