# Supplementary material for: {μ-5-[1,3-Bis(2,4,6-trimethyl­phen­yl)-3H-imidazolium-2-yl]-2-(2-oxoethenyl-1κC 1)furan-3-yl-2κC 3}-μ-hydrido-bis(tetra­carbonyl­rhenium) tetra­hydro­furan 0.67-solvate
Source: Acta Crystallogr Sect E Struct Rep Online. 2012 Feb 17;68(Pt 3):m308–9. doi: 10.1107/S1600536812006587 (PMC3297260; doi:10.1107/S1600536812006587)
Supplement: Supplementary file 2 [file e-68-0m308-Isup2.hkl]

# 
# h,k,l, Fc-squared, Fo-squared, sigma(Fo-squared) and status flag 
# 
data_I
_shelx_title ' BvdW24_P-1 in P-1' 
_shelx_refln_list_code          4 
_shelx_F_calc_maximum      356.29 
_exptl_crystal_F_000      1013.27 
_reflns_d_resolution_high  0.7970 
 
loop_ 
 _symmetry_equiv_pos_as_xyz 
 'x, y, z' 
 '-x, -y, -z' 
 
_cell_length_a    12.7058 
_cell_length_b    13.8293 
_cell_length_c    13.9679 
_cell_angle_alpha  60.760 
_cell_angle_beta   77.680 
_cell_angle_gamma  89.564 
 
_shelx_F_squared_multiplier     1.000 
 
loop_ 
 _refln_index_h 
 _refln_index_k 
 _refln_index_l 
 _refln_F_squared_calc 
 _refln_F_squared_meas 
 _refln_F_squared_sigma 
 _refln_observed_status 
   2   0   0   117084.34   105706.66   4001.72 o 
   3   0   0     2268.46     3410.90    164.23 o 
   4   0   0    57008.84    65150.02   1879.01 o 
   5   0   0     1062.45     1047.28     33.46 o 
   6   0   0    40244.95    41221.93    947.29 o 
   7   0   0     2506.68     3064.88     94.81 o 
   8   0   0    20755.73    19552.45    746.89 o 
   9   0   0      618.73      739.41     43.15 o 
  10   0   0    12114.09    10982.80    418.36 o 
  11   0   0       40.78       68.98     19.67 o 
  12   0   0     5028.82     4819.35    197.11 o 
  13   0   0      142.75      141.92     25.68 o 
  14   0   0     2309.45     2386.56    108.46 o 
 -14   1   0     2104.58     2200.75    100.97 o 
 -13   1   0      358.66      450.57     35.96 o 
 -12   1   0     3211.09     3643.46    152.34 o 
 -11   1   0      823.84      945.61     57.53 o 
 -10   1   0     7834.29     7325.10    396.12 o 
  -9   1   0     2660.18     2802.89     86.28 o 
  -8   1   0    15368.86    13698.91    326.35 o 
  -7   1   0     5682.32     5485.67    192.56 o 
  -6   1   0    20072.74    18831.06    897.03 o 
  -5   1   0     5908.14     5168.51    200.63 o 
  -4   1   0    20943.79    19072.96    723.12 o 
  -3   1   0     1442.08     1695.72     47.48 o 
  -2   1   0    16620.24    20879.74    458.57 o 
  -1   1   0    13385.14    12990.54    560.79 o 
   1   1   0     7100.79     6834.45    276.80 o 
   2   1   0    13622.90    18360.56    491.76 o 
   3   1   0     2216.59     3258.02    120.86 o 
   4   1   0    17983.95    16665.86    448.27 o 
   5   1   0     1629.25     1834.32     55.84 o 
   6   1   0    14337.22    14869.91    431.42 o 
   7   1   0     2879.14     2809.10    117.27 o 
   8   1   0     3785.76     3617.93    148.82 o 
   9   1   0     1576.79     1685.75     78.23 o 
  10   1   0     1676.31     1673.42     79.25 o 
  11   1   0      679.49      554.92     39.33 o 
  12   1   0      402.04      398.03     37.87 o 
  13   1   0      431.67      324.35     34.78 o 
  14   1   0      265.86      205.91     31.70 o 
 -15   2   0      238.43      240.26     31.26 o 
 -14   2   0      162.31      129.74     25.68 o 
 -13   2   0      580.76      593.23     39.77 o 
 -12   2   0      313.20      271.20     21.93 o 
 -11   2   0     1159.82     1169.96     44.08 o 
 -10   2   0      148.74      139.43     16.25 o 
  -9   2   0      944.71      756.38     26.34 o 
  -8   2   0      557.92      604.75     28.97 o 
  -7   2   0     2198.80     2008.82     62.23 o 
  -6   2   0       59.39       75.58      8.90 o 
  -5   2   0      407.85      391.33     38.06 o 
  -4   2   0        4.60       52.95      8.29 o 
  -3   2   0      339.80      188.11     11.30 o 
  -2   2   0     2260.63     1868.81     54.27 o 
  -1   2   0       43.37       22.81      5.45 o 
   0   2   0       18.77        4.55      3.82 o 
   1   2   0       10.81       42.56     10.71 o 
   2   2   0     3675.03     2857.28    110.44 o 
   3   2   0      523.57      742.06     29.94 o 
   4   2   0      415.61      358.41     16.77 o 
   5   2   0       37.57       45.10     14.38 o 
   6   2   0     1724.52     1988.28     60.65 o 
   7   2   0      301.43      186.86     15.17 o 
   8   2   0       59.19       80.87     19.08 o 
   9   2   0      133.98      158.07     23.78 o 
  10   2   0       63.92       68.83     20.99 o 
  11   2   0      109.22       88.79     24.95 o 
  12   2   0       69.81       23.04     20.69 o 
  13   2   0      165.27      165.26     29.65 o 
  14   2   0       35.69       24.66     23.04 o 
 -15   3   0        8.35       16.29     23.04 o 
 -14   3   0        3.88      -19.96     19.96 o 
 -13   3   0      269.47      289.66     23.66 o 
 -12   3   0      177.15      175.62     31.11 o 
 -11   3   0      626.14      612.66     29.76 o 
 -10   3   0      103.90      100.66     18.64 o 
  -9   3   0     1836.79     1651.47     54.91 o 
  -8   3   0      496.59      555.47     24.84 o 
  -7   3   0     3742.33     3663.60    107.58 o 
  -6   3   0      912.65      860.30     24.60 o 
  -5   3   0     7237.44     6522.30    184.04 o 
  -4   3   0     2047.24     2239.83     69.86 o 
  -3   3   0    10126.54     9094.81    342.89 o 
  -2   3   0     2055.99     2901.97     82.40 o 
  -1   3   0    36978.74    45622.54   1238.71 o 
   0   3   0     4023.77     3571.84    137.52 o 
   1   3   0     8309.58     7079.09    488.22 o 
   2   3   0       46.00       90.57     11.30 o 
   3   3   0    27599.30    26651.69    714.21 o 
   4   3   0     5607.84     4912.28    136.77 o 
   5   3   0    14057.23    12429.80    337.69 o 
   6   3   0     2555.02     2477.98     74.34 o 
   7   3   0     9553.49     9743.35    280.40 o 
   8   3   0     3293.88     3471.31    146.18 o 
   9   3   0     4836.03     4951.59    202.68 o 
  10   3   0      909.55      893.36     52.69 o 
  11   3   0     3090.69     3295.63    143.39 o 
  12   3   0     1300.59     1277.45     69.57 o 
  13   3   0     1418.22     1396.62     75.44 o 
  14   3   0      598.53     1149.91     66.19 o 
 -15   4   0      343.33      418.28     39.33 o 
 -14   4   0      642.66      737.06     38.21 o 
 -13   4   0      566.44      500.09     30.33 o 
 -12   4   0     1528.98     1701.90     60.01 o 
 -11   4   0     2473.74     2621.93     83.79 o 
 -10   4   0     4797.87     4858.47    143.72 o 
  -9   4   0     3159.06     3284.27     99.30 o 
  -8   4   0     7299.62     6900.97    157.86 o 
  -7   4   0     7240.54     6847.15    158.94 o 
  -6   4   0    12546.39    12006.01    266.41 o 
  -5   4   0    13485.18    12708.64    463.64 o 
  -4   4   0    23086.47    23116.34    507.91 o 
  -3   4   0     8573.15     7816.60    218.16 o 
  -2   4   0    26868.03    29096.31    682.35 o 
  -1   4   0    13238.88    13378.10    365.27 o 
   0   4   0    15803.36    15229.22   1024.65 o 
   1   4   0     3941.94     3145.98     88.14 o 
   2   4   0    39138.23    39053.63   1332.12 o 
   3   4   0    14831.63    14625.07    395.08 o 
   4   4   0    48669.34    47670.84   1275.29 o 
   5   4   0     3957.17     3579.13    286.05 o 
   6   4   0    18733.01    17064.61    462.59 o 
   7   4   0     3168.92     3324.44    183.46 o 
   8   4   0     8495.06     7651.93    304.69 o 
   9   4   0     1823.17     1981.05     93.34 o 
  10   4   0     5912.78     6030.17    245.83 o 
  11   4   0      308.68      381.00     37.87 o 
  12   4   0     4124.38     4358.80    185.95 o 
  13   4   0      346.27      398.62     41.24 o 
 -15   5   0        7.84       38.31     36.25 o 
 -14   5   0     1197.80     1325.30     84.54 o 
 -13   5   0       13.85       19.12     16.78 o 
 -12   5   0     2284.21     2420.27    148.53 o 
 -11   5   0       63.59       75.92     15.55 o 
 -10   5   0     6634.08     7058.66    203.88 o 
  -9   5   0       62.00      117.93     18.63 o 
  -8   5   0    10947.60     9652.81    217.95 o 
  -7   5   0        0.79       35.91      8.60 o 
  -6   5   0    13723.70    12486.60    277.75 o 
  -5   5   0      276.96      274.12     11.41 o 
  -4   5   0    33706.36    35723.18    987.69 o 
  -3   5   0      448.01      472.81     12.57 o 
  -2   5   0    33983.90    34655.46    942.56 o 
  -1   5   0       69.36      211.00     46.74 o 
   0   5   0    22609.30    21140.20    604.68 o 
   1   5   0      674.41      676.37     23.99 o 
   2   5   0    23664.13    22362.25    600.93 o 
   3   5   0     1192.63     1384.18     44.46 o 
   4   5   0    27955.36    27749.83    745.75 o 
   5   5   0     1948.38     1850.02     58.54 o 
   6   5   0    14553.25    13218.82    672.99 o 
   7   5   0      206.03      268.35     20.50 o 
   8   5   0     6496.89     7444.26    298.82 o 
   9   5   0       27.40       59.73     22.75 o 
  10   5   0     4417.85     4827.13    202.68 o 
  11   5   0      247.54      156.01     29.94 o 
  12   5   0     1530.17     1677.83     88.79 o 
  13   5   0       58.19       41.83     27.59 o 
 -14   6   0      321.71      399.20     50.34 o 
 -13   6   0       60.11       51.22     33.17 o 
 -12   6   0     1046.63     1108.82     73.24 o 
 -11   6   0      394.74      399.82     35.15 o 
 -10   6   0     1856.09     1854.93     61.22 o 
  -9   6   0      658.10      771.16     26.01 o 
  -8   6   0     2542.25     2673.46     65.20 o 
  -7   6   0     1646.78     1655.42     42.43 o 
  -6   6   0     1596.46     1637.92     41.15 o 
  -5   6   0     1687.83     1901.56     46.00 o 
  -4   6   0     3358.79     3512.17     96.01 o 
  -3   6   0     1998.61     1967.40     46.47 o 
  -2   6   0     1283.04     1270.01     39.04 o 
  -1   6   0     1007.04      948.11     41.83 o 
   0   6   0     3119.15     2607.56     87.91 o 
   1   6   0      756.10      784.60     41.61 o 
   2   6   0     1739.59     1542.98     48.47 o 
   3   6   0      142.14      189.25     15.85 o 
   4   6   0     2495.14     2654.56     94.66 o 
   5   6   0     1135.53     1230.55     43.90 o 
   6   6   0      135.00      108.88     15.96 o 
   7   6   0      205.22      160.44     19.07 o 
   8   6   0        4.72      -20.69     20.69 o 
   9   6   0       58.87       23.19     25.10 o 
  10   6   0        7.05      -22.01     22.01 o 
  11   6   0        1.89      -18.79     23.19 o 
  12   6   0        6.89      -25.54     25.54 o 
 -13   7   0       13.98       24.80     34.20 o 
 -12   7   0        4.29      -27.89     27.89 o 
 -11   7   0       10.96       -3.67     28.18 o 
 -10   7   0        0.93      -16.51     16.51 o 
  -9   7   0      133.52      106.45     10.85 o 
  -8   7   0       22.28       15.52      8.10 o 
  -7   7   0      604.83      585.84     19.92 o 
  -6   7   0        4.58       16.48      8.67 o 
  -5   7   0      812.51      813.22     20.30 o 
  -4   7   0       28.00       14.35      5.26 o 
  -3   7   0     1946.24     1978.77     59.08 o 
  -2   7   0       22.90       32.14      7.44 o 
  -1   7   0      487.71      540.10     28.18 o 
   0   7   0      522.39      679.53     33.90 o 
   1   7   0     3261.37     3409.97    106.77 o 
   2   7   0       87.00      114.49     11.52 o 
   3   7   0     4225.76     4713.67    134.47 o 
   4   7   0        7.71       -3.33     10.08 o 
   5   7   0     3658.43     3780.23    111.79 o 
   6   7   0      163.28      160.58     30.16 o 
   7   7   0     4807.50     5277.94    154.14 o 
   8   7   0       49.05       35.28     16.86 o 
   9   7   0     1451.77     1465.46     78.81 o 
  10   7   0       28.92       19.23     25.39 o 
  11   7   0     1289.33     1313.41     77.05 o 
  12   7   0        2.63      -15.41     26.71 o 
 -13   8   0      447.92      478.31     57.39 o 
 -12   8   0      234.34      135.61     41.39 o 
 -11   8   0      740.22      589.52     37.51 o 
 -10   8   0      238.23      246.40     31.92 o 
  -9   8   0     2078.12     2028.06     70.15 o 
  -8   8   0      525.19      441.13     31.18 o 
  -7   8   0     3648.80     3719.90     77.08 o 
  -6   8   0     1421.22     1462.64     33.25 o 
  -5   8   0     4903.76     4720.52    108.41 o 
  -4   8   0     2052.25     2091.73     63.42 o 
  -3   8   0     9836.25     9061.01    251.17 o 
  -2   8   0     2857.96     2790.79     81.68 o 
  -1   8   0    11375.83     9715.46    373.08 o 
   0   8   0     4656.64     4141.59    164.23 o 
   1   8   0    10805.32     9105.36    351.65 o 
   2   8   0     4031.03     3738.57    150.88 o 
   3   8   0     7122.14     6383.73    252.14 o 
   4   8   0     4867.68     4801.01    194.02 o 
   5   8   0     5423.96     5811.19    172.01 o 
   6   8   0     2585.99     2697.88     85.62 o 
   7   8   0     5111.24     5890.59    171.69 o 
   8   8   0     2530.88     2759.01     89.81 o 
   9   8   0     2059.37     2184.61    108.31 o 
  10   8   0     1426.50     1398.68     80.72 o 
  11   8   0     1372.35     1542.80     88.06 o 
 -12   9   0      722.89      683.49     65.02 o 
 -11   9   0      471.30      467.39     35.65 o 
 -10   9   0     1256.04     1303.61     52.86 o 
  -9   9   0     1074.67     1097.59     37.10 o 
  -8   9   0     3353.44     3491.80    107.43 o 
  -7   9   0     1626.75     1679.84     37.51 o 
  -6   9   0     6073.93     6206.65    121.04 o 
  -5   9   0     2482.75     2646.32     79.81 o 
  -4   9   0     8325.27     7732.23    371.02 o 
  -3   9   0     2245.88     2249.02     68.31 o 
  -2   9   0     7778.20     6724.52    261.39 o 
  -1   9   0     2864.89     2752.01    112.72 o 
   0   9   0    11144.18     8249.12    319.95 o 
   1   9   0     1179.02     1026.04     50.93 o 
   2   9   0     6123.02     5334.06    211.93 o 
   3   9   0     2042.06     2128.40     94.52 o 
   4   9   0     6147.84     6311.37    252.14 o 
   5   9   0     1520.79     1509.49     75.58 o 
   6   9   0     5864.80     6278.21    255.08 o 
   7   9   0      451.94      542.01     46.67 o 
   8   9   0     3617.74     4258.27    184.63 o 
   9   9   0      261.62      272.84     40.07 o 
  10   9   0     1952.83     2193.27    112.57 o 
  11   9   0      178.51       76.61     35.37 o 
 -11  10   0        3.63        7.63     28.03 o 
 -10  10   0      679.65      722.53     53.86 o 
  -9  10   0        0.37       -8.07     22.75 o 
  -8  10   0     1214.15     1236.06     69.27 o 
  -7  10   0        0.32       -8.42     10.91 o 
  -6  10   0     2121.80     2235.56     69.71 o 
  -5  10   0        0.41      -10.86     10.86 o 
  -4  10   0     3338.44     3407.64    161.37 o 
  -3  10   0      206.21      152.34     24.22 o 
  -2  10   0     2698.31     2648.10    110.22 o 
  -1  10   0      107.77       86.74     17.32 o 
   0  10   0     2332.04     2109.76     91.58 o 
   1  10   0      122.40       75.58     17.91 o 
   2  10   0     1979.18     1972.68     88.94 o 
   3  10   0      308.32      267.26     28.91 o 
   4  10   0      525.65      427.97     35.81 o 
   5  10   0       28.42      -15.70     20.25 o 
   6  10   0      489.12      490.49     44.18 o 
   7  10   0       35.81      -24.95     24.95 o 
   8  10   0      348.91      352.97     43.88 o 
   9  10   0        3.32       47.70     16.44 o 
 -10  11   0        2.06        5.28     25.39 o 
  -9  11   0        0.02      -20.69     22.75 o 
  -8  11   0       10.79        6.60     21.13 o 
  -7  11   0        6.83      -14.82     14.82 o 
  -6  11   0        8.60       -0.71     11.89 o 
  -5  11   0       41.03       33.90     12.80 o 
  -4  11   0       14.82       -5.61     11.13 o 
  -3  11   0      124.44      152.05     20.40 o 
  -2  11   0        0.16      -10.57     13.94 o 
  -1  11   0      250.42      255.52     25.98 o 
   0  11   0        1.21      -14.97     14.97 o 
   1  11   0      198.36      224.99     25.24 o 
   2  11   0        6.43      -16.88     16.88 o 
   3  11   0      145.95      133.85     25.10 o 
   4  11   0        3.53       -8.66     19.67 o 
   5  11   0      180.49      158.80     29.06 o 
   6  11   0        1.02      -22.60     22.60 o 
   7  11   0      285.32      280.47     39.48 o 
   8  11   0       19.31       27.74     31.11 o 
  -9  12   0      318.40      357.96     41.24 o 
  -8  12   0        0.20      -19.23     25.54 o 
  -7  12   0      660.96      683.20     49.90 o 
  -6  12   0       13.56      -13.08     13.08 o 
  -5  12   0      760.77      840.65     47.85 o 
  -4  12   0       22.09       40.51     18.49 o 
  -3  12   0     1342.61     1309.01     63.11 o 
  -2  12   0        0.72        1.91     19.52 o 
  -1  12   0     1699.73     1685.02     78.08 o 
   0  12   0       19.90       12.62     17.91 o 
   1  12   0     1711.66     1776.16     83.95 o 
   2  12   0       16.94       11.01     19.81 o 
   3  12   0     2683.32     2844.03    126.07 o 
   4  12   0        4.26       -2.50     23.34 o 
   5  12   0     1632.94     1687.95     87.77 o 
   6  12   0       10.10       44.32     29.06 o 
   7  12   0     1279.01     1306.80     80.28 o 
   8  12   0       56.30       58.12     34.78 o 
  -8  13   0      174.16      176.56     34.93 o 
  -7  13   0      569.62      659.71     53.72 o 
  -6  13   0      268.53      289.58     23.87 o 
  -5  13   0      951.86      954.42     53.28 o 
  -4  13   0      409.38      392.16     34.78 o 
  -3  13   0     1616.69     1614.42     77.64 o 
  -2  13   0      771.07      848.75     51.07 o 
  -1  13   0     1612.30     1513.74     74.70 o 
   0  13   0      873.10      843.17     51.37 o 
   1  13   0     1487.74     1446.08     75.44 o 
   2  13   0      855.46      824.97     54.45 o 
   3  13   0     1143.16     1013.13     62.08 o 
   4  13   0      608.21      660.45     52.10 o 
   5  13   0      902.71      921.40     63.11 o 
  -6  14   0      243.46      297.49     32.88 o 
  -5  14   0      150.34      179.64     30.23 o 
  -4  14   0      643.08      694.64     48.87 o 
  -3  14   0       86.29       87.03     26.71 o 
  -2  14   0      779.66      795.03     52.10 o 
  -1  14   0       58.41       36.99     24.22 o 
   0  14   0      632.40      604.97     47.99 o 
   1  14   0      129.97      118.44     30.38 o 
   2  14   0      641.41      320.83     40.51 o 
   1 -14   1       12.27       42.42     27.59 o 
   2 -14   1      656.15      688.77     52.40 o 
   3 -14   1        9.04       38.31     27.15 o 
   4 -14   1      585.18      629.48     48.43 o 
   5 -14   1        1.21      -24.22     24.22 o 
  -2 -13   1     1754.25     1829.00     92.90 o 
  -1 -13   1      527.51      514.12     45.50 o 
   0 -13   1     1289.23     1344.23     73.09 o 
   1 -13   1      270.40      340.50     36.69 o 
   2 -13   1     1201.61     1230.19     67.37 o 
   3 -13   1      196.54      162.03     27.59 o 
   4 -13   1      958.03     1058.48     59.88 o 
   5 -13   1      272.51      308.94     33.32 o 
   6 -13   1      426.97      768.32   4931.33 o 
   7 -13   1      103.26       84.39     32.14 o 
  -6 -12   1      396.53      356.64     46.23 o 
  -5 -12   1      713.88      703.30     55.92 o 
  -4 -12   1      254.18      323.18     38.45 o 
  -3 -12   1      833.92      816.75     54.74 o 
  -2 -12   1      369.31      378.80     37.87 o 
  -1 -12   1      845.30      772.14     49.75 o 
   0 -12   1      385.22      434.43     36.84 o 
   1 -12   1      733.21      726.34     47.11 o 
   2 -12   1      480.78      515.44     37.43 o 
   3 -12   1      754.96      779.47     47.26 o 
   4 -12   1      272.80      283.26     29.94 o 
   5 -12   1      593.29      595.87     39.19 o 
   6 -12   1       97.15       73.81     15.86 o 
   7 -12   1      247.26      224.41     33.17 o 
   8 -12   1       89.01       89.38     30.09 o 
   9 -12   1      140.69      128.71     34.34 o 
  -8 -11   1       18.17      -30.97     30.97 o 
  -7 -11   1      172.46      155.28     37.28 o 
  -6 -11   1        1.58      -23.78     23.78 o 
  -5 -11   1      128.24       70.89     28.77 o 
  -4 -11   1        1.52      -20.55     20.55 o 
  -3 -11   1      351.52      299.55     34.78 o 
  -2 -11   1        6.11      -13.65     18.93 o 
  -1 -11   1       26.68        2.50     19.23 o 
   0 -11   1       96.49      103.32     22.31 o 
   1 -11   1       79.13       75.58     19.81 o 
   2 -11   1       12.60       16.14     16.88 o 
   3 -11   1        1.55       -9.54     15.70 o 
   4 -11   1        2.76      -11.59     14.68 o 
   5 -11   1       22.71       21.81     12.89 o 
   6 -11   1       52.17       38.59     13.92 o 
   7 -11   1        1.21       -1.91     21.57 o 
   8 -11   1       45.72       46.52     26.12 o 
   9 -11   1        3.79      -19.52     23.92 o 
  10 -11   1       23.10        2.05     25.83 o 
  -8 -10   1      624.45      633.74     56.95 o 
  -7 -10   1      193.49      175.09     35.22 o 
  -6 -10   1      933.82     1021.93     64.43 o 
  -5 -10   1      283.87      270.64     35.52 o 
  -4 -10   1     1277.29     1305.63     70.15 o 
  -3 -10   1      423.69      390.98     36.10 o 
  -2 -10   1     1557.03     1515.65     74.12 o 
  -1 -10   1      787.62      688.77     43.15 o 
   0 -10   1     1636.41     1560.56     72.65 o 
   1 -10   1     1085.59      959.12     50.34 o 
   2 -10   1     2305.80     2334.31    100.09 o 
   3 -10   1      940.63      825.41     43.59 o 
   4 -10   1     1952.11     1994.20     63.22 o 
   5 -10   1      937.01      914.13     48.87 o 
   6 -10   1     1939.42     1991.91     63.39 o 
   7 -10   1      442.23      456.71     27.81 o 
   8 -10   1     1003.53     1081.30     70.30 o 
   9 -10   1      328.39      374.30     27.05 o 
  10 -10   1      713.09      773.24     45.94 o 
  11 -10   1      182.01      130.32     32.95 o 
  -9  -9   1      251.15      513.68  12665.90 o 
  -8  -9   1     2931.09     3256.88    149.55 o 
  -7  -9   1      280.34      368.68     40.21 o 
  -6  -9   1     4341.26     5060.49    212.08 o 
  -5  -9   1       73.07      132.09     26.86 o 
  -4  -9   1     5231.60     5445.02    221.76 o 
  -3  -9   1      810.85      846.25     49.46 o 
  -2  -9   1    10297.61     8265.42    324.65 o 
  -1  -9   1      352.30      356.49     30.09 o 
   0  -9   1    10429.02     9026.40    350.33 o 
   1  -9   1      194.62      225.58     24.22 o 
   2  -9   1     9286.06     8138.32    315.40 o 
   3  -9   1      121.15      148.67     17.76 o 
   4  -9   1     8729.54     8543.16    238.62 o 
   5  -9   1       19.96       27.57     11.40 o 
   6  -9   1     5909.18     6000.84    201.95 o 
   7  -9   1       43.13       34.82     17.56 o 
   8  -9   1     3006.67     3245.01     82.24 o 
   9  -9   1       11.13       -1.94     15.37 o 
  10  -9   1     1757.17     1810.19     54.05 o 
  11  -9   1        3.12      -13.72     17.29 o 
  12  -9   1      953.82      995.44     50.81 o 
  13  -9   1        0.22       19.37     42.71 o 
 -11  -8   1      333.55      352.83     44.32 o 
 -10  -8   1     2637.50     2916.83    137.37 o 
  -9  -8   1      328.59      427.38     45.06 o 
  -8  -8   1     4186.23     4709.73    142.59 o 
  -7  -8   1      326.68      303.18     25.79 o 
  -6  -8   1     6683.23     6918.25    279.44 o 
  -5  -8   1     1920.80     2169.49     99.95 o 
  -4  -8   1     7230.12     6793.21    270.93 o 
  -3  -8   1     2668.57     2427.36    104.94 o 
  -2  -8   1     7004.64     6470.76    255.52 o 
  -1  -8   1     2717.91     2751.57    114.92 o 
   0  -8   1     8566.46     7545.97    293.09 o 
   1  -8   1     3268.85     3254.09    131.36 o 
   2  -8   1     4553.93     4260.47    168.19 o 
   3  -8   1     2695.90     2602.70     77.06 o 
   4  -8   1     5570.47     5372.19    151.55 o 
   5  -8   1     2494.76     2803.53     69.53 o 
   6  -8   1     3556.90     3760.80     91.15 o 
   7  -8   1      939.63      913.91     21.33 o 
   8  -8   1     1909.84     1901.56     52.27 o 
   9  -8   1      722.88      737.04     30.06 o 
  10  -8   1      520.20      504.77     33.17 o 
  11  -8   1      246.47      145.25     25.51 o 
  12  -8   1      329.08      302.10     56.43 o 
  13  -8   1      127.23      122.55     39.92 o 
 -11  -7   1      675.89      538.63     49.61 o 
 -10  -7   1      401.30      404.63     43.59 o 
  -9  -7   1      693.92      634.32     50.19 o 
  -8  -7   1      545.46      539.78     32.22 o 
  -7  -7   1     1197.94     1259.72     49.40 o 
  -6  -7   1      553.65      568.91     29.92 o 
  -5  -7   1     1590.44     1692.92     58.12 o 
  -4  -7   1      505.96      507.97     26.42 o 
  -3  -7   1      780.02      728.84     40.80 o 
  -2  -7   1      284.73      266.82     24.51 o 
  -1  -7   1      880.93      921.10     45.06 o 
   0  -7   1      949.59      837.59     40.80 o 
   1  -7   1      576.78      660.15     33.32 o 
   2  -7   1      245.23      246.59     14.85 o 
   3  -7   1     1157.24     1142.19     36.96 o 
   4  -7   1      181.48      155.89     16.56 o 
   5  -7   1       53.79       48.82      7.63 o 
   6  -7   1      279.83      273.19     10.07 o 
   7  -7   1        1.52        9.50      9.78 o 
   8  -7   1       27.51       13.24     23.78 o 
   9  -7   1        1.99      -10.59     14.92 o 
  10  -7   1        5.96      -12.81     21.06 o 
  11  -7   1       17.84        4.83     18.98 o 
  12  -7   1       37.29       55.48     33.90 o 
  13  -7   1       12.36      -31.99     31.99 o 
 -12  -6   1       12.84       -6.46     26.12 o 
 -11  -6   1       48.12       -5.43     26.42 o 
 -10  -6   1       18.08      -23.19     23.19 o 
  -9  -6   1      711.32      713.28     52.54 o 
  -8  -6   1      375.90      396.76     33.54 o 
  -7  -6   1      427.10      425.07     31.41 o 
  -6  -6   1        7.26        1.25     12.56 o 
  -5  -6   1     2177.58     2150.32     69.36 o 
  -4  -6   1      348.01      340.33     30.89 o 
  -3  -6   1     2838.16     2821.39     84.34 o 
  -2  -6   1     1079.21     1000.83     92.10 o 
  -1  -6   1      409.59      309.22     17.42 o 
   0  -6   1       64.93       83.71     17.76 o 
   1  -6   1     6219.55     5404.51    209.29 o 
   2  -6   1      553.68      391.75     16.52 o 
   3  -6   1     5401.79     4722.96    201.84 o 
   4  -6   1      700.84      761.38     22.51 o 
   5  -6   1     4764.81     4700.93    121.73 o 
   6  -6   1     1626.74     1728.07     43.04 o 
   7  -6   1     2877.82     2822.39     67.40 o 
   8  -6   1      500.02      505.70     23.75 o 
   9  -6   1     2420.12     2443.25     78.49 o 
  10  -6   1      473.02      396.99     28.65 o 
  11  -6   1     1088.56     1061.11     75.22 o 
  12  -6   1      244.26      273.93     29.78 o 
  13  -6   1      449.48      539.22     54.74 o 
  14  -6   1      129.68      121.08     38.16 o 
 -12  -5   1      924.06      961.02     61.49 o 
 -11  -5   1     1322.20     1348.93     75.00 o 
 -10  -5   1     1294.14     1448.87     77.93 o 
  -9  -5   1     2986.45     3149.45    140.01 o 
  -8  -5   1     3408.75     3826.33    163.50 o 
  -7  -5   1     4124.17     4263.12    125.88 o 
  -6  -5   1     6203.25     6004.23    323.84 o 
  -5  -5   1    11848.50    11315.42    311.07 o 
  -4  -5   1    14155.91    12979.87    354.29 o 
  -3  -5   1     7011.83     6989.56    193.95 o 
  -2  -5   1    15198.81    13622.35    609.23 o 
  -1  -5   1     9954.56     8761.65    238.89 o 
   0  -5   1    13323.91    12313.21    332.40 o 
   1  -5   1    19445.54    19374.57    733.98 o 
   2  -5   1    43319.35    44843.40   1012.17 o 
   3  -5   1    12657.60    13241.80    301.06 o 
   4  -5   1    24019.35    24120.34    688.24 o 
   5  -5   1     6641.84     5860.81    165.82 o 
   6  -5   1    12794.65    12316.75    356.96 o 
   7  -5   1     3728.84     3665.51     92.27 o 
   8  -5   1    11699.67    10912.38    309.18 o 
   9  -5   1     1856.16     1868.88     49.03 o 
  10  -5   1     5384.89     5480.50    128.33 o 
  11  -5   1     1092.61     1129.24     63.84 o 
  12  -5   1     2603.65     2759.20    136.35 o 
  13  -5   1      326.57      426.80     48.87 o 
  14  -5   1      945.75     1146.68     78.52 o 
 -13  -4   1       74.82       52.25     26.71 o 
 -12  -4   1     3202.47     3180.56    142.95 o 
 -11  -4   1      245.80      254.05     33.32 o 
 -10  -4   1     6508.61     6744.92    274.01 o 
  -9  -4   1        6.21       14.82     20.25 o 
  -8  -4   1    11056.95    10086.19    397.15 o 
  -7  -4   1      222.86      197.43     18.13 o 
  -6  -4   1    28853.21    27578.25    743.84 o 
  -5  -4   1     1563.68     1565.74     63.40 o 
  -4  -4   1    38624.50    38709.19   1038.21 o 
  -3  -4   1      521.22      572.70     23.62 o 
  -2  -4   1    33974.96    32352.21    867.12 o 
  -1  -4   1       29.38       81.77      8.29 o 
   0  -4   1    17696.25    16379.40    440.18 o 
   1  -4   1      645.14      555.87     18.15 o 
   2  -4   1    35410.75    36883.08    832.34 o 
   3  -4   1      155.82      215.48      9.35 o 
   4  -4   1    23817.91    24572.29   1356.26 o 
   5  -4   1     1151.78     1723.90     35.35 o 
   6  -4   1    11469.20    10096.66    238.82 o 
   7  -4   1       41.69       54.27      8.74 o 
   8  -4   1    11317.90    10791.06    241.68 o 
   9  -4   1       32.09       23.88      9.78 o 
  10  -4   1     5694.05     5788.09    143.66 o 
  11  -4   1       70.06       80.79     13.26 o 
  12  -4   1     1946.57     2163.13     71.89 o 
  13  -4   1        1.61       15.28     14.60 o 
  14  -4   1      792.58      830.84     64.43 o 
  15  -4   1       17.54      -32.14     32.14 o 
 -13  -3   1      201.68      190.50     31.26 o 
 -12  -3   1     2314.72     2463.03    114.18 o 
 -11  -3   1      253.88      264.62     31.85 o 
 -10  -3   1     2593.68     2626.96    117.85 o 
  -9  -3   1     1060.62     1064.49     59.29 o 
  -8  -3   1     3612.36     3894.58    163.20 o 
  -7  -3   1     3753.95     3934.49    114.93 o 
  -6  -3   1     6067.59     5362.76    151.93 o 
  -5  -3   1     6538.75     6825.79    189.86 o 
  -4  -3   1     6847.90     5908.55    164.59 o 
  -3  -3   1     3691.52     3262.34    168.19 o 
  -2  -3   1    12493.33    11622.32    494.38 o 
  -1  -3   1      587.90      549.80     19.58 o 
   0  -3   1      277.98      234.97     13.80 o 
   1  -3   1     1890.89     1899.79     66.93 o 
   2  -3   1     1488.45     1644.32     39.37 o 
   3  -3   1      385.07      349.45     24.22 o 
   4  -3   1     5357.92     5423.73    228.07 o 
   5  -3   1     2955.79     2878.11     66.65 o 
   6  -3   1     1123.88     1302.86     33.43 o 
   7  -3   1     2663.33     2415.05     58.48 o 
   8  -3   1      365.81      334.47     16.07 o 
   9  -3   1      154.11      188.35     15.75 o 
  10  -3   1      685.51      838.58     29.14 o 
  11  -3   1      331.99      268.64     20.91 o 
  12  -3   1       45.12       19.19     14.24 o 
  13  -3   1        4.41      -13.71     13.71 o 
  14  -3   1       19.58      -10.87     26.78 o 
  15  -3   1        8.05       -6.16     21.28 o 
 -14  -2   1       63.00       19.37     21.72 o 
 -13  -2   1       32.04      -17.61     22.16 o 
 -12  -2   1       44.10        6.90     21.57 o 
 -11  -2   1       68.73       18.93     21.43 o 
 -10  -2   1        4.24      -16.00     17.17 o 
  -9  -2   1        4.86      -16.88     16.88 o 
  -8  -2   1      387.54      406.10     33.76 o 
  -7  -2   1       17.42       53.60     25.61 o 
  -6  -2   1      162.80      240.92     16.63 o 
  -5  -2   1     2676.83     3321.89     96.25 o 
  -4  -2   1     1623.91     1556.24     48.66 o 
  -3  -2   1      205.26      263.64     15.19 o 
  -2  -2   1      780.23      800.02     26.97 o 
  -1  -2   1      143.39      142.77      9.44 o 
   0  -2   1     1742.61     1234.30     36.49 o 
   1  -2   1      112.26      254.21      8.65 o 
   2  -2   1      102.37       78.37      7.73 o 
   3  -2   1      183.02      252.58     34.64 o 
   4  -2   1      678.24      696.55     31.99 o 
   5  -2   1     3959.04     3238.03     88.05 o 
   6  -2   1      242.25      237.55     13.50 o 
   7  -2   1     3450.00     3503.58    115.16 o 
   8  -2   1      141.57      120.35     10.64 o 
   9  -2   1     3125.95     3122.65     80.29 o 
  10  -2   1        2.25        0.20     10.86 o 
  11  -2   1     1774.60     1620.29     55.36 o 
  12  -2   1       33.90       37.48     14.56 o 
  13  -2   1      642.55      679.69     37.79 o 
  14  -2   1        3.90      -17.17     17.17 o 
  15  -2   1      518.32      558.88     40.95 o 
 -14  -1   1      105.26      108.31     29.50 o 
 -13  -1   1     1274.05     1185.13     67.51 o 
 -12  -1   1      193.77      184.78     28.03 o 
 -11  -1   1     2503.32     2295.27    104.20 o 
 -10  -1   1      600.87      610.55     40.65 o 
  -9  -1   1     5716.74     5607.34    225.73 o 
  -8  -1   1     1042.22     1041.89     54.45 o 
  -7  -1   1     8010.56     7974.71    220.53 o 
  -6  -1   1       21.31       63.45     10.26 o 
  -5  -1   1    20571.22    20738.88    558.38 o 
  -4  -1   1      540.82      697.53     25.32 o 
  -3  -1   1    73754.24    84432.84   2252.68 o 
  -2  -1   1      261.08      370.85     19.96 o 
  -1  -1   1    68602.92    83259.05   6077.94 o 
   0  -1   1    12124.08    11321.82    429.58 o 
   1  -1   1   126944.47   137861.16   5396.00 o 
   2  -1   1    11217.14    10425.37    416.96 o 
   3  -1   1    19905.61    23006.84    601.97 o 
   4  -1   1     1879.21     1585.56     54.67 o 
   5  -1   1    37696.84    36698.30    829.01 o 
   6  -1   1    14497.35    13026.06    295.21 o 
   7  -1   1    19238.08    17281.83    504.35 o 
   8  -1   1     6446.90     6704.28    200.18 o 
   9  -1   1     8229.17     8116.48    240.81 o 
  10  -1   1     3214.08     3172.93    131.06 o 
  11  -1   1     5969.60     6153.90    179.70 o 
  12  -1   1     1659.60     1564.29     55.21 o 
  13  -1   1     2315.63     2356.33    103.91 o 
  14  -1   1      716.15      610.40     41.68 o 
  15  -1   1     1013.57     1057.89     59.44 o 
 -14   0   1     1105.71     1285.52     70.30 o 
 -13   0   1     2068.04     2216.90    102.88 o 
 -12   0   1     2358.29     2716.64    119.91 o 
 -11   0   1     2429.12     2391.84    105.82 o 
 -10   0   1     4363.98     4346.62    177.88 o 
  -9   0   1     5893.57     5650.19    226.02 o 
  -8   0   1    12052.02    11125.29    314.15 o 
  -7   0   1     9446.23     8543.36    242.36 o 
  -6   0   1    14977.21    13223.19    377.72 o 
  -5   0   1     7248.56     7045.45    165.18 o 
  -4   0   1    33053.41    34479.32    922.49 o 
  -3   0   1    33704.82    36630.00   1611.71 o 
  -2   0   1    40536.86    41373.91   2863.62 o 
  -1   0   1    12580.13    13559.70    516.76 o 
   1   0   1    12605.50    18543.43    656.48 o 
   2   0   1    23448.73    24266.63    544.87 o 
   3   0   1    18004.78    16914.91    381.54 o 
   4   0   1    23612.46    23599.10    531.59 o 
   5   0   1     6659.48     6384.93    188.81 o 
   6   0   1    42206.70    42098.09   1218.25 o 
   7   0   1     6546.74     6877.25    568.72 o 
   8   0   1    18057.35    17243.66    567.10 o 
   9   0   1     2179.24     2178.89     93.93 o 
  10   0   1     9406.58     8892.84    347.10 o 
  11   0   1      888.28      704.18     62.52 o 
  12   0   1     3688.18     3640.53    152.34 o 
  13   0   1      171.67      213.84     28.18 o 
  14   0   1     1876.59     1868.18     88.35 o 
  15   0   1       74.97      141.92     22.16 o 
 -14   1   1     1896.10     2096.99     98.77 o 
 -13   1   1       97.49       63.26     22.75 o 
 -12   1   1     3889.38     3918.50    163.64 o 
 -11   1   1       46.07       39.19     18.05 o 
 -10   1   1     8372.86     8570.16    425.25 o 
  -9   1   1       59.88       86.86     17.24 o 
  -8   1   1    13309.63    11300.71    318.92 o 
  -7   1   1      447.28      413.63     23.39 o 
  -6   1   1    20375.21    18318.73    411.22 o 
  -5   1   1     1033.21      867.70     24.12 o 
  -4   1   1    15992.82    12755.04    355.18 o 
  -3   1   1    13429.45    18023.63    499.28 o 
  -2   1   1    27350.38    36221.82   1332.12 o 
  -1   1   1      637.05      743.08     41.09 o 
   1   1   1     1235.70      596.31     47.55 o 
   2   1   1    42988.44    53597.14   2024.64 o 
   3   1   1      532.08      451.01     22.16 o 
   4   1   1     5248.38     4758.15    184.19 o 
   5   1   1       23.31       16.47      5.96 o 
   6   1   1     9897.61     9705.26    263.70 o 
   7   1   1      594.31      691.41     37.87 o 
   8   1   1     5576.03     5494.48    217.95 o 
   9   1   1       71.80       25.24     16.58 o 
  10   1   1     3793.80     3863.03    159.68 o 
  11   1   1        1.33       -4.55     17.02 o 
  12   1   1     1378.28     1344.38     68.98 o 
  13   1   1        4.50       -2.50     20.40 o 
  14   1   1      475.10      417.11     39.48 o 
 -14   2   1      337.02      310.56     33.32 o 
 -13   2   1      104.14      100.39     23.92 o 
 -12   2   1      261.78      292.36     30.38 o 
 -11   2   1       25.99       19.08     14.48 o 
 -10   2   1      758.66      679.61     30.63 o 
  -9   2   1      499.34      468.93     24.75 o 
  -8   2   1      372.74      349.89     55.33 o 
  -7   2   1      609.57      479.37     22.12 o 
  -6   2   1      205.98      228.71     14.74 o 
  -5   2   1      602.93      582.75     72.65 o 
  -4   2   1       72.75      124.31     19.08 o 
  -3   2   1      451.80      277.40     11.53 o 
  -2   2   1      401.24      874.65     21.20 o 
  -1   2   1       26.66       28.18     16.73 o 
   0   2   1     1311.05      928.56     27.81 o 
   1   2   1      486.13      459.40     23.66 o 
   2   2   1     5435.05     7966.07    214.30 o 
   3   2   1     2501.61     4060.87    111.20 o 
   4   2   1     4225.22     3619.27    100.30 o 
   5   2   1     7520.15     7443.44    203.09 o 
   6   2   1      445.04      498.39     21.01 o 
   7   2   1      451.78      446.76     30.67 o 
   8   2   1      557.98      649.29     39.04 o 
   9   2   1     1677.14     1822.98     83.95 o 
  10   2   1      219.57      208.11     27.15 o 
  11   2   1      590.82      587.21     40.51 o 
  12   2   1      201.27      187.13     28.03 o 
  13   2   1      521.47      472.29     39.63 o 
  14   2   1       24.16      -21.43     21.43 o 
  15   2   1      255.71       46.38     20.25 o 
 -14   3   1       29.03       43.15     23.34 o 
 -13   3   1      299.81      318.19     32.29 o 
 -12   3   1       31.72       20.64     15.78 o 
 -11   3   1      768.34      797.65     38.89 o 
 -10   3   1      367.49      318.06     22.70 o 
  -9   3   1     3551.15     3798.49    113.94 o 
  -8   3   1      164.98      138.13     14.24 o 
  -7   3   1     4703.95     4217.02    182.87 o 
  -6   3   1      970.11      912.87     62.45 o 
  -5   3   1    10207.03    10203.33    285.23 o 
  -4   3   1       86.24      105.09      7.03 o 
  -3   3   1     2906.62     2609.89     69.28 o 
  -2   3   1     1470.26     1788.74     43.70 o 
  -1   3   1    15446.33    19798.57    748.51 o 
   0   3   1     3805.21     4450.76     85.67 o 
   1   3   1    53511.93    55283.56   1475.01 o 
   2   3   1       55.91       15.49      4.37 o 
   3   3   1    40334.61    43891.24   1172.03 o 
   4   3   1       19.43       24.21      5.98 o 
   5   3   1    11879.93    10301.41    565.78 o 
   6   3   1      192.63      184.20     13.25 o 
   7   3   1     8522.71     7615.48    210.36 o 
   8   3   1       66.31       60.47     18.05 o 
   9   3   1     9061.44     8337.63    328.90 o 
  10   3   1        3.06       -6.02     18.20 o 
  11   3   1     4183.20     4068.64    170.98 o 
  12   3   1       78.55       61.79     23.92 o 
  13   3   1     2894.62     3041.87    136.05 o 
  14   3   1       37.03      -12.18     22.16 o 
 -14   4   1       91.93      113.60     26.27 o 
 -13   4   1     1500.69     1604.51     59.31 o 
 -12   4   1      510.85      554.51     31.49 o 
 -11   4   1     3234.47     3525.94    108.92 o 
 -10   4   1      907.56      932.06     90.48 o 
  -9   4   1     7359.49     7019.25    202.51 o 
  -8   4   1     2055.06     1908.16     61.30 o 
  -7   4   1    12317.03    10150.31    323.40 o 
  -6   4   1     4571.60     4441.87    102.37 o 
  -5   4   1    19589.02    18318.14    402.73 o 
  -4   4   1     2811.94     2915.21     67.03 o 
  -3   4   1    19122.73    20166.40    441.54 o 
  -2   4   1    11731.88    12062.40    457.47 o 
  -1   4   1    48824.33    54657.59   1203.76 o 
   0   4   1     8845.53    10319.84    495.41 o 
   1   4   1    62237.93    65518.04   1746.86 o 
   2   4   1    25764.18    25854.07    691.79 o 
   3   4   1    26171.66    23688.72    635.23 o 
   4   4   1     6768.53     6535.84    179.69 o 
   5   4   1    25601.25    24733.78    664.50 o 
   6   4   1     4760.93     3936.34    203.27 o 
   7   4   1    16258.22    15047.19    409.04 o 
   8   4   1     7453.59     6269.55    251.26 o 
   9   4   1     8889.01     9150.12    360.90 o 
  10   4   1     2301.74     2158.19    100.39 o 
  11   4   1     4466.04     4626.79    193.88 o 
  12   4   1     2306.14     2178.45    103.62 o 
  13   4   1     1765.24     1907.22     95.54 o 
  14   4   1      931.48     1754.73     94.22 o 
 -15   5   1      357.52      403.31     39.77 o 
 -14   5   1      849.37     1066.72     88.94 o 
 -13   5   1      785.28      850.07     39.60 o 
 -12   5   1     1972.09     2239.28     83.14 o 
 -11   5   1     2347.50     2376.64     97.67 o 
 -10   5   1     6152.08     6763.47    196.40 o 
  -9   5   1     2370.54     2313.67     88.65 o 
  -8   5   1     9242.08     9700.05    371.90 o 
  -7   5   1     4526.88     4948.39    114.13 o 
  -6   5   1    18604.35    15905.26    350.97 o 
  -5   5   1     5420.49     4357.65    117.45 o 
  -4   5   1    21741.70    23305.97    673.73 o 
  -3   5   1     5973.98     5724.46    219.27 o 
  -2   5   1    22390.78    24095.56    656.02 o 
  -1   5   1     5309.67     4571.88    102.79 o 
   0   5   1    18666.88    19386.33    519.62 o 
   1   5   1     5575.57     4482.43    363.91 o 
   2   5   1    35211.06    33243.11    889.54 o 
   3   5   1     3722.25     3141.04    195.79 o 
   4   5   1    25783.86    26104.76   1701.16 o 
   5   5   1     3506.12     3771.50    108.27 o 
   6   5   1    17169.20    16172.33    438.93 o 
   7   5   1       23.05       27.19     12.12 o 
   8   5   1     4114.58     3933.91    165.11 o 
   9   5   1      216.03      177.15     27.74 o 
  10   5   1     2261.87     2490.03    114.77 o 
  11   5   1       82.55      100.24     27.45 o 
  12   5   1     1452.44     1328.08     74.56 o 
  13   5   1      112.37      115.36     31.41 o 
 -14   6   1      490.51      515.00     32.79 o 
 -13   6   1       27.13       29.57     17.04 o 
 -12   6   1      475.72      475.41     28.51 o 
 -11   6   1       15.29       10.98     13.57 o 
 -10   6   1     1270.52     1181.15     43.91 o 
  -9   6   1       42.98       44.25     19.15 o 
  -8   6   1     2367.03     2415.80     60.58 o 
  -7   6   1        0.10        7.57      6.93 o 
  -6   6   1     2171.07     2423.47     58.46 o 
  -5   6   1      217.48      285.67     16.86 o 
  -4   6   1     5375.65     4788.24    128.15 o 
  -3   6   1        0.81        7.28      5.60 o 
  -2   6   1     1859.33     2131.39     50.06 o 
  -1   6   1       91.65       70.97      6.01 o 
   0   6   1     1061.74      952.84     30.89 o 
   1   6   1      226.04      346.95     15.80 o 
   2   6   1      320.68      271.40     27.00 o 
   3   6   1      102.50      173.84     13.58 o 
   4   6   1     1233.80     1052.70     36.91 o 
   5   6   1      203.59      342.09     20.37 o 
   6   6   1      301.62      302.24     36.54 o 
   7   6   1       10.43       -7.00     11.34 o 
   8   6   1       46.16       41.39     21.28 o 
   9   6   1      539.45      618.47     45.20 o 
  10   6   1      388.81      384.97     40.80 o 
  11   6   1        6.80       -8.37     22.31 o 
  12   6   1        0.11       -8.07     25.24 o 
  13   6   1       16.33       24.66     29.06 o 
 -14   7   1        0.24      -31.70     35.52 o 
 -13   7   1       43.15       11.45     35.22 o 
 -12   7   1        5.35      -23.92     23.92 o 
 -11   7   1      234.07      222.70     19.95 o 
 -10   7   1        1.64      -11.00     11.00 o 
  -9   7   1      126.29       85.11     11.62 o 
  -8   7   1      190.50      191.52     13.00 o 
  -7   7   1      227.60      193.78     17.59 o 
  -6   7   1      931.76      816.72     24.27 o 
  -5   7   1      953.99      911.07     28.93 o 
  -4   7   1      766.37      763.66     40.36 o 
  -3   7   1     2809.52     3011.93    126.22 o 
  -2   7   1     4145.99     4006.37    113.04 o 
  -1   7   1     2568.69     2458.85    103.84 o 
   0   7   1     1421.66     1262.95     51.29 o 
   1   7   1     4711.68     4452.87    192.34 o 
   2   7   1      619.15      631.27     24.88 o 
   3   7   1     5178.88     4192.72    119.57 o 
   4   7   1     1074.53     1164.45     40.89 o 
   5   7   1     5295.23     5431.07    154.45 o 
   6   7   1      999.99     1173.58     43.55 o 
   7   7   1     3079.13     3232.11     98.37 o 
   8   7   1     1505.20     1396.18     73.97 o 
   9   7   1     1907.18     1976.20     97.45 o 
  10   7   1      243.99      217.65     34.05 o 
  11   7   1     1444.87     1371.23     77.05 o 
  12   7   1      226.24      229.84     37.87 o 
 -13   8   1      591.95      633.29     64.28 o 
 -12   8   1       24.79      -35.22     35.22 o 
 -11   8   1     1333.76     1352.01     84.68 o 
 -10   8   1       81.26       55.35     39.99 o 
  -9   8   1     3115.78     3016.06     75.17 o 
  -8   8   1      317.35      325.31     16.97 o 
  -7   8   1     7684.94     7539.21    319.22 o 
  -6   8   1        5.89        2.25      8.18 o 
  -5   8   1     8661.58     8017.52    178.11 o 
  -4   8   1       37.60       40.04      7.70 o 
  -3   8   1    17227.49    16297.29    446.62 o 
  -2   8   1       67.73      104.99     19.89 o 
  -1   8   1    11424.84    10218.14    391.72 o 
   0   8   1      355.82      412.85     25.24 o 
   1   8   1    15037.65    12806.50    490.05 o 
   2   8   1       29.65       36.24     10.03 o 
   3   8   1    16112.83    14763.97    401.66 o 
   4   8   1        3.70       13.96     11.39 o 
   5   8   1    18852.13    16574.71    587.87 o 
   6   8   1      142.53      139.33     18.05 o 
   7   8   1    11881.43    11902.18    469.21 o 
   8   8   1       27.24       48.22     16.68 o 
   9   8   1     5437.28     6122.93    254.64 o 
  10   8   1       92.15       99.21     29.94 o 
  11   8   1     3214.79     3528.11    159.68 o 
  12   8   1       46.71      -28.47     28.47 o 
 -12   9   1      274.78      284.29     32.44 o 
 -11   9   1     1143.13     1552.20     86.15 o 
 -10   9   1      353.86      425.91     41.24 o 
  -9   9   1     3153.31     3104.04     90.13 o 
  -8   9   1      938.17      898.88     32.80 o 
  -7   9   1     4605.94     4667.71    107.71 o 
  -6   9   1     1615.51     1655.07     36.73 o 
  -5   9   1     5809.23     5992.13    156.64 o 
  -4   9   1     2260.12     2386.34     72.24 o 
  -3   9   1    11211.66    10046.01    278.47 o 
  -2   9   1     5958.85     5483.74    259.63 o 
  -1   9   1     9833.44     8153.29    315.25 o 
   0   9   1     4800.68     4322.55    171.86 o 
   1   9   1     8267.34     6588.32    257.43 o 
   2   9   1     4145.46     4214.53    169.37 o 
   3   9   1     7047.85     6420.86    253.02 o 
   4   9   1     5560.47     5533.66    221.62 o 
   5   9   1     3257.07     3234.13    137.08 o 
   6   9   1     2519.76     2577.95     82.81 o 
   7   9   1     2559.12     2910.08     92.68 o 
   8   9   1     1611.96     1818.02     66.00 o 
   9   9   1     1329.49     1494.22     83.80 o 
  10   9   1      853.73      901.00     63.26 o 
  11   9   1      615.28      722.38     59.15 o 
 -12  10   1      271.12      612.89     57.09 o 
 -11  10   1      159.08      207.67     32.44 o 
 -10  10   1      646.56      753.64     60.47 o 
  -9  10   1      172.74      176.12     29.79 o 
  -8  10   1     1013.91     1077.60     43.96 o 
  -7  10   1      445.62      431.58     18.15 o 
  -6  10   1     1669.37     1796.76     46.11 o 
  -5  10   1      621.05      593.26     26.39 o 
  -4  10   1     1721.07     1773.85     56.42 o 
  -3  10   1      396.52      448.17     22.14 o 
  -2  10   1     1485.25     1354.50     61.35 o 
  -1  10   1      798.89      841.41     42.86 o 
   0  10   1     1679.01     1524.90     68.54 o 
   1  10   1      543.99      598.07     35.52 o 
   2  10   1      861.28      777.42     43.30 o 
   3  10   1      636.04      596.60     38.16 o 
   4  10   1      803.82      761.57     46.23 o 
   5  10   1      517.80      586.48     42.12 o 
   6  10   1      556.04      512.95     41.39 o 
   7  10   1      176.26      169.51     31.11 o 
   8  10   1      352.24      323.62     40.36 o 
   9  10   1      147.33      136.79     29.79 o 
  10  10   1      152.27      252.58     37.43 o 
  11  10   1       20.73       -8.22     31.11 o 
 -11  11   1       18.87       -1.17     29.06 o 
 -10  11   1        5.23       15.41     26.71 o 
  -9  11   1        0.50      -15.85     22.75 o 
  -8  11   1       29.65       19.52     22.46 o 
  -7  11   1       67.77       64.95     10.47 o 
  -6  11   1       24.60       16.66     12.22 o 
  -5  11   1       86.84       68.03     13.15 o 
  -4  11   1      130.61      135.80     25.61 o 
  -3  11   1        7.38       13.50     14.38 o 
  -2  11   1      405.51      377.63     27.89 o 
  -1  11   1      203.33      211.34     22.60 o 
   0  11   1      600.00      566.66     34.93 o 
   1  11   1      472.10      436.63     31.41 o 
   2  11   1      515.10      473.47     34.20 o 
   3  11   1      175.53      156.16     23.04 o 
   4  11   1     1145.91     1256.90     65.46 o 
   5  11   1      514.27      519.55     41.24 o 
   6  11   1      401.12      409.62     41.09 o 
   7  11   1      127.08       75.73     28.18 o 
   8  11   1      362.72      326.26     41.83 o 
   9  11   1      230.54       71.33     25.54 o 
 -10  12   1      165.02      125.93     34.78 o 
  -9  12   1      256.50      263.59     37.43 o 
  -8  12   1      208.64      177.44     31.85 o 
  -7  12   1      559.18      547.03     28.87 o 
  -6  12   1      370.92      360.03     23.80 o 
  -5  12   1     1058.71     1084.16     55.92 o 
  -4  12   1      788.78      809.69     54.08 o 
  -3  12   1     1470.89     1405.87     66.04 o 
  -2  12   1      939.89      877.51     47.85 o 
  -1  12   1     1850.86     1779.98     80.13 o 
   0  12   1      903.82      849.92     46.82 o 
   1  12   1     1879.84     1830.90     83.80 o 
   2  12   1      757.16      630.95     40.95 o 
   3  12   1     1453.74     1525.34     76.17 o 
   4  12   1      746.53      753.94     49.75 o 
   5  12   1     1382.99     1469.57     76.61 o 
   6  12   1      556.56      535.26     47.26 o 
   7  12   1     1603.23     1703.37     91.44 o 
   8  12   1      191.06      254.05     42.27 o 
  -9  13   1      597.73      666.76     56.65 o 
  -8  13   1        0.23      -27.15     27.15 o 
  -7  13   1     1134.76     1219.47     47.33 o 
  -6  13   1       17.28      -15.23     15.23 o 
  -5  13   1     1340.45     1460.49     69.42 o 
  -4  13   1        8.72        6.60     17.76 o 
  -3  13   1     2355.29     2455.98    107.58 o 
  -2  13   1        6.40       10.27     18.20 o 
  -1  13   1     2509.38     2361.17    104.50 o 
   0  13   1       33.29       52.40     20.55 o 
   1  13   1     2407.68     2156.28     98.33 o 
   2  13   1        4.55       -0.29     21.13 o 
   3  13   1     2653.49     2685.67    121.23 o 
   4  13   1       33.03       23.92     24.80 o 
   5  13   1     1688.01     1665.65     87.18 o 
   6  13   1       45.16       23.34     29.06 o 
  -7  14   1      400.38      507.08     46.97 o 
  -6  14   1      141.05      130.24     25.39 o 
  -5  14   1      457.66      462.75     38.75 o 
  -4  14   1      180.98      170.10     27.00 o 
  -3  14   1      780.92      792.24     48.58 o 
  -2  14   1      361.00      301.46     32.88 o 
  -1  14   1      618.91      558.15     41.09 o 
   0  14   1      301.68      264.62     32.14 o 
   1  14   1      492.51      430.17     38.01 o 
   2  14   1      311.03      281.64     35.22 o 
   3  14   1      270.01      229.40     35.22 o 
  -1 -13   2       37.29       53.57     27.45 o 
   0 -13   2     1186.31     1146.98     69.27 o 
   1 -13   2       35.59       55.04     28.47 o 
   2 -13   2     1071.27     1112.49     66.34 o 
   3 -13   2       19.46       26.12     25.83 o 
   4 -13   2      907.56      945.03     60.03 o 
   5 -13   2        0.21        1.47     24.80 o 
  -4 -12   2      674.04      677.47     56.65 o 
  -3 -12   2      129.12      127.25     32.88 o 
  -2 -12   2     1047.48     1055.39     65.60 o 
  -1 -12   2      301.02      274.60     35.08 o 
   0 -12   2      694.25      755.40     52.10 o 
   1 -12   2       94.78       89.09     26.27 o 
   2 -12   2      693.14      656.04     46.67 o 
   3 -12   2       93.17      106.99     26.27 o 
   4 -12   2      349.48      331.84     34.34 o 
   5 -12   2       68.68       86.15     23.34 o 
   6 -12   2      162.92      232.62     33.32 o 
   7 -12   2       16.41        6.46     25.68 o 
   8 -12   2      200.28      183.90     33.76 o 
  -7 -11   2        5.30       -7.78     30.67 o 
  -6 -11   2      105.20       94.22     33.02 o 
  -5 -11   2        2.43      -26.86     26.86 o 
  -4 -11   2       15.85      -25.24     25.24 o 
  -3 -11   2       18.01       21.28     25.39 o 
  -2 -11   2       48.18       -7.34     22.31 o 
  -1 -11   2       27.28      -11.01     22.01 o 
   0 -11   2       20.90      -10.13     18.79 o 
   1 -11   2       68.07       31.70     21.43 o 
   2 -11   2       16.92       15.12     19.52 o 
   3 -11   2      151.17      125.78     24.22 o 
   4 -11   2       62.18       48.73     18.64 o 
   5 -11   2       25.72       -2.94     18.64 o 
   6 -11   2        1.31       -3.52     21.57 o 
   7 -11   2       59.35       83.80     26.71 o 
   8 -11   2        0.22      -15.85     23.04 o 
   9 -11   2      130.17      114.33     32.73 o 
  -8 -10   2       35.98        5.87     30.38 o 
  -7 -10   2      648.37      664.56     56.80 o 
  -6 -10   2       67.27       21.13     28.33 o 
  -5 -10   2     1033.30     1221.68     71.18 o 
  -4 -10   2      102.64      151.17     30.67 o 
  -3 -10   2     1170.49     1181.17     66.78 o 
  -2 -10   2       70.75       47.99     22.16 o 
  -1 -10   2     2554.57     2441.16    109.49 o 
   0 -10   2      394.38      434.28     36.10 o 
   1 -10   2     2230.68     2307.89    102.59 o 
   2 -10   2      363.45      372.93     32.73 o 
   3 -10   2     2373.34     2165.53     94.81 o 
   4 -10   2      198.84      225.87     24.22 o 
   5 -10   2     1810.50     1918.43     79.03 o 
   6 -10   2      214.46      240.88     19.25 o 
   7 -10   2      978.13      978.93     59.00 o 
   8 -10   2      208.66      239.76     23.19 o 
   9 -10   2      759.70      810.65     32.57 o 
  10 -10   2      233.61      231.69     21.87 o 
  11 -10   2      524.30      594.84     52.40 o 
  12 -10   2      177.01      181.99     40.51 o 
  -9  -9   2      896.54     1205.39     76.47 o 
  -8  -9   2     1250.09     1272.61     78.96 o 
  -7  -9   2     1443.30     1546.18     85.71 o 
  -6  -9   2     1697.01     1642.75     87.03 o 
  -5  -9   2     2197.51     2335.19    110.81 o 
  -4  -9   2     3645.76     3839.69    164.82 o 
  -3  -9   2     2933.45     3060.66    133.41 o 
  -2  -9   2     5122.27     5144.88    209.88 o 
  -1  -9   2     3569.15     3403.79    142.95 o 
   0  -9   2     5379.88     5380.44    216.04 o 
   1  -9   2     3789.98     3805.64    156.16 o 
   2  -9   2     6803.83     5578.28    220.74 o 
   3  -9   2     2077.03     1928.94     83.51 o 
   4  -9   2     4903.58     5070.27    145.58 o 
   5  -9   2     2124.24     2016.67     63.49 o 
   6  -9   2     4181.56     4479.38    108.41 o 
   7  -9   2      723.29      768.29     37.40 o 
   8  -9   2     1836.94     1957.25     80.77 o 
   9  -9   2      495.22      494.92     25.65 o 
  10  -9   2     1397.11     1450.85     48.10 o 
  11  -9   2      232.29      233.12     23.18 o 
  12  -9   2      828.50      979.22     65.46 o 
 -10  -8   2     1858.96     2617.42    134.00 o 
  -9  -8   2      165.34      596.31     53.86 o 
  -8  -8   2     2889.28     3161.92    146.33 o 
  -7  -8   2      242.80      293.97     37.87 o 
  -6  -8   2     4246.65     4347.35    185.37 o 
  -5  -8   2        7.56        0.59     20.40 o 
  -4  -8   2     5656.25     6142.30    248.91 o 
  -3  -8   2       33.10       24.80     18.64 o 
  -2  -8   2     6590.77     6816.10    270.78 o 
  -1  -8   2       79.81      107.87     19.08 o 
   0  -8   2     6688.97     6387.25    252.00 o 
   1  -8   2      149.05      138.84     18.79 o 
   2  -8   2     5456.53     5301.62    208.55 o 
   3  -8   2        0.42       18.20     11.59 o 
   4  -8   2     5074.87     4686.57    133.75 o 
   5  -8   2        9.92       13.79     12.07 o 
   6  -8   2     3154.42     3298.27     81.29 o 
   7  -8   2       15.05       16.46     18.35 o 
   8  -8   2     1290.00     1323.88     40.33 o 
   9  -8   2        1.36      -10.55     12.40 o 
  10  -8   2      853.12      836.79     32.33 o 
  11  -8   2        0.48      -15.30     15.30 o 
  12  -8   2      404.50      416.89     37.97 o 
  13  -8   2        6.55      -28.91     28.91 o 
 -11  -7   2       86.32       40.07     30.09 o 
 -10  -7   2      653.25      624.05     53.42 o 
  -9  -7   2       86.29      -12.62     25.83 o 
  -8  -7   2      582.24      614.18     35.00 o 
  -7  -7   2       37.75       16.51     16.91 o 
  -6  -7   2     1271.97     1338.51     72.21 o 
  -5  -7   2      481.26      426.50     38.31 o 
  -4  -7   2      620.81      662.06     44.32 o 
  -3  -7   2       76.47       94.81     20.40 o 
  -2  -7   2      525.36      534.37     35.96 o 
  -1  -7   2       75.87       75.88     16.58 o 
   0  -7   2     1501.72     1576.27     70.01 o 
   1  -7   2      251.74      263.89     22.46 o 
   2  -7   2       75.49       40.80     12.03 o 
   3  -7   2       16.12       15.50     10.68 o 
   4  -7   2       94.59      105.82      9.39 o 
   5  -7   2       52.38       47.87      8.03 o 
   6  -7   2       80.58       48.32      8.20 o 
   7  -7   2      151.90      163.06     14.12 o 
   8  -7   2       71.33       59.42     17.71 o 
   9  -7   2        1.31      -11.45     11.45 o 
  10  -7   2        3.02       -4.99     16.65 o 
  11  -7   2       42.99       21.37     18.87 o 
  12  -7   2        0.56        3.83     17.32 o 
  13  -7   2       81.39       26.13     25.90 o 
 -12  -6   2        5.28      -25.10     25.10 o 
 -11  -6   2      116.10      108.02     32.58 o 
 -10  -6   2       42.66       27.59     27.45 o 
  -9  -6   2      317.70      235.56     37.28 o 
  -8  -6   2      347.65      288.70     25.42 o 
  -7  -6   2     1499.86     1671.51     60.03 o 
  -6  -6   2       28.51       -2.84     13.54 o 
  -5  -6   2     1321.47     1114.95     43.49 o 
  -4  -6   2      258.90      245.17     19.52 o 
  -3  -6   2     4223.71     4207.19    149.11 o 
  -2  -6   2      315.83      379.62     20.63 o 
  -1  -6   2     5838.02     5405.39    213.25 o 
   0  -6   2     1194.71     1271.58     57.53 o 
   1  -6   2     8669.44     7570.63    291.92 o 
   2  -6   2      269.64      257.43     24.36 o 
   3  -6   2     6822.06     6411.41    148.80 o 
   4  -6   2      190.09      221.79     11.70 o 
   5  -6   2     7452.74     7179.43    190.94 o 
   6  -6   2       64.78      100.28      8.22 o 
   7  -6   2     6162.24     5762.28    230.12 o 
   8  -6   2       31.03       41.33     14.62 o 
   9  -6   2     3101.96     3107.92     95.77 o 
  10  -6   2       23.93        7.25     16.74 o 
  11  -6   2     1649.81     1709.36     53.51 o 
  12  -6   2        0.66       19.96     17.71 o 
  13  -6   2     1218.03     1392.96     86.30 o 
  14  -6   2       50.92       47.26     34.93 o 
 -12  -5   2       97.33      131.65     31.70 o 
 -11  -5   2     2040.48     2076.30    103.03 o 
 -10  -5   2      191.68      239.82     33.90 o 
  -9  -5   2     5767.01     6206.58    255.23 o 
  -8  -5   2      755.29      862.72     38.49 o 
  -7  -5   2     8213.67     8256.01    233.14 o 
  -6  -5   2     1020.57     1239.67     46.44 o 
  -5  -5   2    15303.75    14698.70    402.30 o 
  -4  -5   2      988.46      893.66     34.87 o 
  -3  -5   2    16112.52    15145.37    866.14 o 
  -2  -5   2     2984.50     2671.81     79.07 o 
  -1  -5   2    17491.04    15792.82    599.83 o 
   0  -5   2     2927.29     2639.60     75.81 o 
   1  -5   2    20909.56    18420.73    699.19 o 
   2  -5   2     4199.35     3436.49     81.09 o 
   3  -5   2    16400.75    15654.68    355.62 o 
   4  -5   2     3828.36     3147.83     75.17 o 
   5  -5   2    18379.04    18364.47    501.78 o 
   6  -5   2     3570.96     3328.65    149.26 o 
   7  -5   2     9934.68     9374.30    281.64 o 
   8  -5   2     2478.63     2429.65     76.41 o 
   9  -5   2     5581.51     5404.15    157.39 o 
  10  -5   2     1210.54     1199.42     40.57 o 
  11  -5   2     2306.53     2465.65    106.79 o 
  12  -5   2      612.96      614.45     38.34 o 
  13  -5   2     1117.78     1207.30     77.20 o 
  14  -5   2      343.39      396.27     48.73 o 
 -12  -4   2     1824.69     1929.24     96.28 o 
 -11  -4   2     1824.25     1747.10     88.79 o 
 -10  -4   2     2998.67     3246.32    143.68 o 
  -9  -4   2     3300.68     3269.94    143.24 o 
  -8  -4   2     5110.43     5479.94    224.99 o 
  -7  -4   2     4555.16     4158.16    164.52 o 
  -6  -4   2    11451.10    11063.28    305.68 o 
  -5  -4   2     9221.56     8176.22    227.74 o 
  -4  -4   2    14884.35    13589.31    777.13 o 
  -3  -4   2     4927.62     4310.91    122.82 o 
  -2  -4   2    20872.24    19939.00    536.95 o 
  -1  -4   2     4114.49     3855.87    108.34 o 
   0  -4   2    18192.19    16790.66    451.08 o 
   1  -4   2     6166.73     6093.32    171.45 o 
   2  -4   2    25332.39    23800.41    538.66 o 
   3  -4   2     4542.24     4238.89    127.10 o 
   4  -4   2    19114.75    18512.79    541.37 o 
   5  -4   2     3911.47     3667.24    160.42 o 
   6  -4   2     9161.75     7872.12    218.47 o 
   7  -4   2     1617.75     1748.74     91.29 o 
   8  -4   2     7986.61     7422.63    168.46 o 
   9  -4   2      999.54      959.38     26.61 o 
  10  -4   2     3131.20     3068.58     68.25 o 
  11  -4   2      759.92      838.98     33.93 o 
  12  -4   2     1885.98     2095.23    109.63 o 
  13  -4   2      188.53      171.86     35.81 o 
  14  -4   2      641.13      666.02     59.29 o 
  15  -4   2      125.40      131.36     38.01 o 
 -13  -3   2       14.95      -18.35     24.36 o 
 -12  -3   2     1395.87     1409.83     76.32 o 
 -11  -3   2       38.02       40.95     23.19 o 
 -10  -3   2     2972.80     3057.13    135.02 o 
  -9  -3   2       31.02        1.03     19.08 o 
  -8  -3   2     3846.35     3864.05    162.62 o 
  -7  -3   2        2.05        6.78     11.88 o 
  -6  -3   2    12086.07    11639.37    319.90 o 
  -5  -3   2        0.50        6.80      9.64 o 
  -4  -3   2     4846.59     4445.76    252.88 o 
  -3  -3   2      265.81      313.10     17.12 o 
  -2  -3   2    12891.76    12158.08    463.27 o 
  -1  -3   2      665.54      891.94     29.37 o 
   0  -3   2     3806.29     3833.99     88.09 o 
   1  -3   2      583.03      534.14     18.67 o 
   2  -3   2    18301.57    19674.62    445.89 o 
   3  -3   2     1241.34     1144.78     29.05 o 
   4  -3   2     6268.07     5873.87    247.45 o 
   5  -3   2       21.16        4.11     13.65 o 
   6  -3   2      738.44      813.74     44.91 o 
   7  -3   2        3.43       -0.43      7.40 o 
   8  -3   2      969.16     1114.11     28.35 o 
   9  -3   2       15.43       -1.39      7.58 o 
  10  -3   2      162.62      162.47     14.30 o 
  11  -3   2        3.27       -7.46     10.31 o 
  12  -3   2       18.66       -3.21     23.92 o 
  13  -3   2       52.91       83.59     16.20 o 
  14  -3   2       23.89      -25.24     30.09 o 
  15  -3   2       12.43      -29.65     29.65 o 
 -13  -2   2       25.39        6.90     24.51 o 
 -12  -2   2        8.31      -16.44     22.46 o 
 -11  -2   2       91.96       65.31     23.48 o 
 -10  -2   2        0.13      -17.47     17.47 o 
  -9  -2   2       58.15       42.27     20.25 o 
  -8  -2   2      165.94      104.06     22.90 o 
  -7  -2   2       67.71      101.76     14.22 o 
  -6  -2   2      337.19      265.68     19.51 o 
  -5  -2   2       51.78       80.14     14.82 o 
  -4  -2   2     1998.75     2555.27    132.82 o 
  -3  -2   2     3178.57     3297.60    207.67 o 
  -2  -2   2      252.15      312.03     16.00 o 
  -1  -2   2      578.87      815.04     26.56 o 
   0  -2   2      513.31      399.41     14.55 o 
   1  -2   2     1474.13     1283.65     37.55 o 
   2  -2   2     7393.89     7885.86    236.66 o 
   3  -2   2    14445.81    15283.32    601.01 o 
   4  -2   2     1672.69     1121.58     55.04 o 
   5  -2   2     2662.32     2997.11    114.48 o 
   6  -2   2     1353.12     1488.18     37.86 o 
   7  -2   2     1708.64     1520.77     61.54 o 
   8  -2   2     1148.66     1072.71     31.45 o 
   9  -2   2     3140.89     3287.47     82.90 o 
  10  -2   2      545.40      531.30     34.93 o 
  11  -2   2     1549.11     1517.06     62.60 o 
  12  -2   2      673.07      660.34     30.30 o 
  13  -2   2      919.70      886.61     38.08 o 
  14  -2   2      280.03      297.66     23.97 o 
  15  -2   2      453.60      452.21     29.66 o 
 -14  -1   2       39.22      168.05     26.56 o 
 -13  -1   2     1157.43     1094.58     64.72 o 
 -12  -1   2      192.93      208.85     30.09 o 
 -11  -1   2     2095.01     2267.68    105.23 o 
 -10  -1   2      226.02      196.37     27.00 o 
  -9  -1   2     3444.84     3392.93    143.24 o 
  -8  -1   2       13.98       26.42     17.61 o 
  -7  -1   2    10679.44    10069.61    385.70 o 
  -6  -1   2      153.00      172.69     11.60 o 
  -5  -1   2    18962.85    18483.95    454.47 o 
  -4  -1   2      189.77      200.12     10.16 o 
  -3  -1   2    54189.20    61960.14   2448.42 o 
  -2  -1   2      574.03      629.55     22.55 o 
  -1  -1   2    27306.65    30104.89    805.22 o 
   0  -1   2       32.86       60.82     35.52 o 
   1  -1   2    18944.72    19878.80    559.91 o 
   2  -1   2      379.83      449.38     13.82 o 
   3  -1   2    65525.55    67300.98   3005.47 o 
   4  -1   2        8.21       37.02     11.23 o 
   5  -1   2    31018.84    29694.90    670.22 o 
   6  -1   2      142.99      166.66     23.92 o 
   7  -1   2    26858.75    25971.57    590.70 o 
   8  -1   2      216.01      286.83     15.65 o 
   9  -1   2    18934.64    17463.95    507.93 o 
  10  -1   2      127.54      180.29     16.86 o 
  11  -1   2     9055.67     9070.13    352.68 o 
  12  -1   2       93.34       97.74     16.07 o 
  13  -1   2     2735.03     2856.67     91.17 o 
  14  -1   2        5.42       33.29     16.12 o 
  15  -1   2     1368.69     1395.01     70.30 o 
 -14   0   2      161.16      335.21     33.90 o 
 -13   0   2     3027.23     3209.62    140.90 o 
 -12   0   2      247.28      272.10     32.73 o 
 -11   0   2     6980.72     6843.40    274.45 o 
 -10   0   2     1021.46     1205.98     62.38 o 
  -9   0   2    11692.05    11279.11    438.98 o 
  -8   0   2     3813.82     3671.20    151.46 o 
  -7   0   2    21719.87    19116.15    533.50 o 
  -6   0   2     4456.30     4103.39    129.99 o 
  -5   0   2    48430.46    49650.79   1108.40 o 
  -4   0   2    14077.17    12696.23    386.38 o 
  -3   0   2   116719.87   116813.68   3479.67 o 
  -2   0   2    47430.54    54552.12   1456.64 o 
  -1   0   2    63498.90    68245.04   1823.35 o 
   0   0   2    11159.66    11836.44    344.81 o 
   1   0   2   106852.34   120266.89   3276.04 o 
   2   0   2    44968.26    50179.83   3449.22 o 
   3   0   2    37892.68    41213.62   1242.24 o 
   4   0   2     8063.57     7915.97    193.34 o 
   5   0   2    31137.38    32027.32    829.59 o 
   6   0   2    13416.73    12807.90    350.69 o 
   7   0   2    21768.86    22587.49   1015.11 o 
   8   0   2     8724.08     8427.04    252.14 o 
   9   0   2     7562.27     7010.17    208.52 o 
  10   0   2     3945.80     4107.83    166.43 o 
  11   0   2     5470.57     5673.53    226.46 o 
  12   0   2     1397.06     1375.64     67.51 o 
  13   0   2     2048.68     2212.39     96.35 o 
  14   0   2      505.03      414.91     36.10 o 
  15   0   2      750.93      687.30     46.08 o 
 -14   1   2      729.55      810.59     52.98 o 
 -13   1   2     1332.82     1402.64     73.24 o 
 -12   1   2     2009.38     1985.45     92.90 o 
 -11   1   2     1365.42     1343.50     67.95 o 
 -10   1   2     2528.42     2510.43    110.22 o 
  -9   1   2     2847.51     2823.78    120.35 o 
  -8   1   2     5989.00     5482.95    489.90 o 
  -7   1   2     4830.96     4554.14    422.98 o 
  -6   1   2     9991.25     8500.44    193.75 o 
  -5   1   2     6830.26     6352.91    145.28 o 
  -4   1   2    20885.16    22208.42    497.41 o 
  -3   1   2    32809.40    36284.56    807.93 o 
  -2   1   2    28929.41    26812.02    716.65 o 
  -1   1   2     7622.90     5702.68    154.01 o 
   0   1   2    26891.98    33603.67   1271.73 o 
   1   1   2     7923.09    11036.21    418.43 o 
   2   1   2    10430.27    11990.40    313.71 o 
   3   1   2      832.00      950.78     27.81 o 
   4   1   2     3387.65     3668.32     99.14 o 
   5   1   2      786.05      900.41     39.48 o 
   6   1   2     4636.71     4469.90    174.65 o 
   7   1   2     2385.70     2280.74     94.52 o 
   8   1   2     2150.17     2069.40     88.65 o 
   9   1   2      205.87      170.69     20.84 o 
  10   1   2      331.90      261.10     28.18 o 
  11   1   2      500.56      551.25     37.87 o 
  12   1   2      311.38      282.38     32.73 o 
  13   1   2       25.89       -9.39     19.37 o 
  14   1   2       91.94       38.31     24.22 o 
  15   1   2       16.82       -1.47     22.75 o 
 -14   2   2      133.48      187.27     30.67 o 
 -13   2   2        3.77       13.06     20.55 o 
 -12   2   2      310.06      255.08     29.94 o 
 -11   2   2       10.60       23.19     18.79 o 
 -10   2   2      276.31      272.40     28.18 o 
  -9   2   2       12.16        0.60     11.89 o 
  -8   2   2        6.39       21.21     10.67 o 
  -7   2   2      160.53      256.86     16.54 o 
  -6   2   2       34.31       24.32      6.60 o 
  -5   2   2      777.98      844.05     26.36 o 
  -4   2   2     2616.11     2537.96     91.36 o 
  -3   2   2      414.26      331.69     11.31 o 
  -2   2   2     5856.31     7800.25    211.35 o 
  -1   2   2      232.97      122.45      8.06 o 
   0   2   2     3447.25     3012.03     83.96 o 
   1   2   2        2.08       -2.81      2.81 o 
   2   2   2     5491.17     5636.04    153.28 o 
   3   2   2     5812.39     6877.81    186.28 o 
   4   2   2      273.27      325.63     14.02 o 
   5   2   2      240.65      166.99     16.14 o 
   6   2   2      792.33      605.35     22.97 o 
   7   2   2       25.06       26.86     12.18 o 
   8   2   2     1346.96     1290.37     60.76 o 
   9   2   2       95.43       77.05     18.20 o 
  10   2   2      873.56      762.89     45.79 o 
  11   2   2      234.71      278.27     30.09 o 
  12   2   2      371.66      337.41     33.90 o 
  13   2   2      153.70      123.72     26.71 o 
  14   2   2      380.37      411.97     40.36 o 
  15   2   2      145.49       85.42     19.23 o 
 -14   3   2      105.34      119.32     28.62 o 
 -13   3   2      147.48      146.77     27.59 o 
 -12   3   2      565.57      570.92     42.27 o 
 -11   3   2     1097.80     1138.91     45.26 o 
 -10   3   2      420.73      355.47     24.10 o 
  -9   3   2     1564.28     1606.49     64.65 o 
  -8   3   2     3573.30     3542.12    106.34 o 
  -7   3   2     3618.19     3760.70    110.93 o 
  -6   3   2     2796.16     2684.43     80.20 o 
  -5   3   2     7391.74     6827.48    192.88 o 
  -4   3   2     5472.08     4956.99    140.45 o 
  -3   3   2     4808.70     4377.44    168.34 o 
  -2   3   2     4201.04     3069.76    118.73 o 
  -1   3   2    30156.71    39370.29   1443.74 o 
   0   3   2    22661.54    31324.66   1002.70 o 
   1   3   2    21348.94    22630.98    527.27 o 
   2   3   2     5745.77     4519.88    200.19 o 
   3   3   2      602.10      530.10     38.97 o 
   4   3   2     5965.52     4740.31    130.03 o 
   5   3   2    10264.51     9139.39    247.67 o 
   6   3   2     9267.66     8795.60    262.56 o 
   7   3   2    15576.46    13593.31    522.05 o 
   8   3   2     3492.49     3401.01    140.75 o 
   9   3   2    11689.53     9206.33    360.31 o 
  10   3   2     2536.75     2586.31    113.30 o 
  11   3   2     4146.80     4121.04    172.74 o 
  12   3   2     1335.73     1380.48     72.06 o 
  13   3   2     2954.69     2854.74    127.69 o 
  14   3   2      244.53      264.62     35.37 o 
 -14   4   2      177.53      209.14     30.67 o 
 -13   4   2     2397.19     2642.08    117.27 o 
 -12   4   2      205.29      201.63     33.68 o 
 -11   4   2     4954.35     5333.79    199.38 o 
 -10   4   2      311.36      337.60     23.96 o 
  -9   4   2    12883.07    10679.27    303.28 o 
  -8   4   2      657.73      567.69     26.87 o 
  -7   4   2    21489.72    21443.08    597.57 o 
  -6   4   2      700.46      860.20     30.86 o 
  -5   4   2    29426.62    29398.16   1078.07 o 
  -4   4   2      223.35      269.67     21.94 o 
  -3   4   2    22463.33    23179.00   1115.05 o 
  -2   4   2      447.65      626.12     19.77 o 
  -1   4   2    66585.05    72096.73   2185.12 o 
   0   4   2      661.48      350.32     12.45 o 
   1   4   2   122135.90   142315.89   4557.30 o 
   2   4   2      250.91      324.46     14.33 o 
   3   4   2    49929.93    48781.31   1302.95 o 
   4   4   2        2.33       21.84     10.35 o 
   5   4   2    43549.48    43962.32   1228.21 o 
   6   4   2      156.05      225.88     14.74 o 
   7   4   2    21454.86    20134.59    895.35 o 
   8   4   2     1050.06      894.83     49.90 o 
   9   4   2    11005.16     9784.44    383.50 o 
  10   4   2       45.05       40.65     20.55 o 
  11   4   2     6109.08     6405.01    259.63 o 
  12   4   2      193.87      159.97     29.06 o 
  13   4   2     3240.06     3315.88    146.91 o 
  14   4   2       96.32       68.83     29.50 o 
 -14   5   2      171.91      248.47     32.29 o 
 -13   5   2     1503.32     1711.69    115.72 o 
 -12   5   2      560.73      696.43     39.48 o 
 -11   5   2     2039.63     2207.69     73.81 o 
 -10   5   2      448.69      457.13     26.80 o 
  -9   5   2     6331.24     6267.51    210.39 o 
  -8   5   2     1349.89     1459.21     49.54 o 
  -7   5   2    11721.85    10895.11    307.13 o 
  -6   5   2     3217.12     3572.87    157.19 o 
  -5   5   2    12530.20    10995.24    244.39 o 
  -4   5   2     2131.42     2020.85     56.82 o 
  -3   5   2    12190.09    11851.90    310.97 o 
  -2   5   2     9646.50     9894.97    259.51 o 
  -1   5   2    19210.87    19872.14    499.27 o 
   0   5   2    11630.79    12167.51    233.13 o 
   1   5   2    34297.70    33611.33    898.57 o 
   2   5   2    17173.02    18788.55    504.31 o 
   3   5   2    10061.33    10493.83    284.20 o 
   4   5   2     5395.94     4498.37    125.31 o 
   5   5   2     5507.83     4288.56    232.26 o 
   6   5   2     1831.46     2021.17     61.73 o 
   7   5   2     5101.65     5217.07    147.61 o 
   8   5   2     1993.22     1793.19     84.24 o 
   9   5   2     2993.22     3149.16    136.05 o 
  10   5   2      548.80      394.65     36.40 o 
  11   5   2     2268.91     2355.30    109.63 o 
  12   5   2      937.05      818.07     55.77 o 
  13   5   2      426.81      488.29     45.50 o 
  14   5   2      221.35      605.12     45.35 o 
 -14   6   2      226.50      202.83     30.23 o 
 -13   6   2      128.25       81.89     20.29 o 
 -12   6   2      220.90      207.47     21.98 o 
 -11   6   2      599.83      491.80     28.75 o 
 -10   6   2      750.49      799.32     45.94 o 
  -9   6   2      409.43      494.02     37.21 o 
  -8   6   2     1620.27     1677.12     55.56 o 
  -7   6   2      222.26      196.50     27.15 o 
  -6   6   2     1801.59     2111.66     52.14 o 
  -5   6   2       81.28      136.79     16.58 o 
  -4   6   2     1740.20     1776.06     50.53 o 
  -3   6   2      978.07     1078.30     31.89 o 
  -2   6   2      720.21      797.07     26.32 o 
  -1   6   2       16.90       17.46      3.91 o 
   0   6   2      338.34      256.20     12.90 o 
   1   6   2      459.40      352.57     24.44 o 
   2   6   2      665.77      691.83     25.90 o 
   3   6   2       10.96       -3.05      6.41 o 
   4   6   2      249.87      227.54     14.81 o 
   5   6   2      251.15      304.47     17.64 o 
   6   6   2        8.44       24.30     18.79 o 
   7   6   2      218.85      194.90     16.73 o 
   8   6   2        1.54      -15.12     18.49 o 
   9   6   2       88.60       56.80     21.87 o 
  10   6   2      151.32       98.48     25.54 o 
  11   6   2       10.17       -0.88     23.04 o 
  12   6   2       90.00       38.16     28.18 o 
  13   6   2       26.08      -15.41     25.24 o 
 -14   7   2        5.72      -21.57     22.90 o 
 -13   7   2        1.51      -19.81     19.81 o 
 -12   7   2      141.30      111.17     19.91 o 
 -11   7   2       20.86        3.67     17.47 o 
 -10   7   2      403.29      392.75     24.57 o 
  -9   7   2        1.75      -11.30     11.30 o 
  -8   7   2     1151.33     1107.93     45.28 o 
  -7   7   2       91.42      126.38     30.75 o 
  -6   7   2     3024.46     3280.35     91.32 o 
  -5   7   2      415.04      336.02     15.94 o 
  -4   7   2     2838.23     2562.39     98.63 o 
  -3   7   2     1059.87     1267.37     31.33 o 
  -2   7   2     6974.89     7069.07    158.84 o 
  -1   7   2      347.51      325.38     12.59 o 
   0   7   2     6849.84     5535.18    152.40 o 
   1   7   2       32.25       30.62     10.93 o 
   2   7   2    10496.68     9948.71    270.70 o 
   3   7   2     2550.49     2287.53     67.94 o 
   4   7   2    10882.61     9431.81    571.07 o 
   5   7   2      424.36      448.91     29.28 o 
   6   7   2     6717.56     6632.30    261.68 o 
   7   7   2      418.15      445.85     25.42 o 
   8   7   2     7030.42     6713.37    271.22 o 
   9   7   2     1130.97     1133.33     64.28 o 
  10   7   2     2429.52     2203.69    105.23 o 
  11   7   2     1169.62     1217.57     70.89 o 
  12   7   2     1165.22     1270.55     74.56 o 
  13   7   2      593.70     1294.62     73.09 o 
 -13   8   2      327.70      694.94     42.12 o 
 -12   8   2      524.19      441.77     35.66 o 
 -11   8   2     1356.04     1431.70     67.51 o 
 -10   8   2     1105.88     1059.06     52.54 o 
  -9   8   2     2592.20     2431.91    100.24 o 
  -8   8   2     1727.41     1717.74     54.45 o 
  -7   8   2     3964.34     3900.60    108.66 o 
  -6   8   2     2641.34     2601.52     74.10 o 
  -5   8   2     6388.10     5879.93    157.71 o 
  -4   8   2     3775.73     3827.86     87.33 o 
  -3   8   2    11205.80    10289.21    230.45 o 
  -2   8   2     6259.04     5686.89    129.02 o 
  -1   8   2    12952.90    12250.52    336.67 o 
   0   8   2     4846.38     4370.40    172.01 o 
   1   8   2    10574.74     9140.38    249.74 o 
   2   8   2     4239.11     3832.31    221.32 o 
   3   8   2    18075.75    17063.85    461.92 o 
   4   8   2     3737.61     3513.41    102.46 o 
   5   8   2    15539.61    14467.63    422.17 o 
   6   8   2     1581.76     1642.41     55.92 o 
   7   8   2     7397.96     7383.44    208.52 o 
   8   8   2     1633.28     1794.21     89.23 o 
   9   8   2     4531.97     4555.61    193.44 o 
  10   8   2      260.87      290.01     37.28 o 
  11   8   2     2388.07     2507.20    121.52 o 
  12   8   2      204.84      240.40     38.60 o 
 -12   9   2       33.18       21.43     14.68 o 
 -11   9   2     1944.58     1892.25     83.51 o 
 -10   9   2       16.55       -1.17     14.68 o 
  -9   9   2     3504.50     3554.67    142.80 o 
  -8   9   2       60.60       70.59     14.68 o 
  -7   9   2     6090.25     5499.61    214.42 o 
  -6   9   2      120.93      165.80     14.67 o 
  -5   9   2    11105.50    10725.06    297.06 o 
  -4   9   2       29.47       46.45      9.91 o 
  -3   9   2    15160.89    14740.67    328.81 o 
  -2   9   2        7.74       10.56     13.72 o 
  -1   9   2    11525.11     9600.84    369.70 o 
   0   9   2       14.30        1.17     11.89 o 
   1   9   2    11808.27    10120.39    389.81 o 
   2   9   2      132.93      117.71     17.17 o 
   3   9   2    10161.73     9277.94    593.74 o 
   4   9   2      136.35      121.51     16.44 o 
   5   9   2    11056.26    10452.01    487.34 o 
   6   9   2      208.06      169.54     19.39 o 
   7   9   2     5848.27     6047.83    174.43 o 
   8   9   2       48.04       20.84     25.54 o 
   9   9   2     2523.69     2613.75    122.99 o 
  10   9   2        1.84      -23.78     23.78 o 
  11   9   2     1736.00     1785.85     97.31 o 
 -12  10   2       76.68      232.33     19.96 o 
 -11  10   2      316.44      465.98     25.39 o 
 -10  10   2       77.30      249.50   4124.12 o 
  -9  10   2      890.36      876.05     43.59 o 
  -8  10   2      240.56      281.79     23.19 o 
  -7  10   2     1049.62     1071.52     38.48 o 
  -6  10   2      590.70      647.94     21.88 o 
  -5  10   2      706.18      712.71     23.38 o 
  -4  10   2      462.30      507.63     20.51 o 
  -3  10   2      669.64      688.05     27.60 o 
  -2  10   2     1189.34     1070.55     43.44 o 
  -1  10   2      189.87      213.69     22.75 o 
   0  10   2      427.86      348.86     26.56 o 
   1  10   2      180.95      172.74     20.40 o 
   2  10   2        8.93      -12.18     12.18 o 
   3  10   2      539.17      571.07     35.81 o 
   4  10   2      153.72       90.99     19.23 o 
   5  10   2      108.98       94.52     22.31 o 
   6  10   2        9.77       -3.96     20.11 o 
   7  10   2      102.43       96.52     19.53 o 
   8  10   2       49.54        4.99     26.86 o 
   9  10   2       52.66       69.71     30.67 o 
  10  10   2        0.34      -26.56     26.56 o 
  11  10   2       42.94       50.78     32.14 o 
 -11  11   2        0.25       20.25     18.93 o 
 -10  11   2        4.19       -2.79     25.24 o 
  -9  11   2        9.73       -1.10     12.25 o 
  -8  11   2       36.46       29.78     37.50 o 
  -7  11   2       14.23       26.26      9.85 o 
  -6  11   2      121.36      110.74     11.45 o 
  -5  11   2        0.68      -12.00     19.96 o 
  -4  11   2      521.63      542.46     25.43 o 
  -3  11   2        0.08        5.56     10.65 o 
  -2  11   2      364.10      347.54     27.45 o 
  -1  11   2       26.31       -7.93     13.36 o 
   0  11   2      405.06      463.05     30.67 o 
   1  11   2        9.33        0.29     13.50 o 
   2  11   2      678.43      691.27     40.21 o 
   3  11   2        7.45      -14.68     14.68 o 
   4  11   2      532.65      548.32     38.01 o 
   5  11   2        1.82      -10.27     18.79 o 
   6  11   2     1082.32     1058.92     59.88 o 
   7  11   2        5.41      -21.87     21.87 o 
   8  11   2      946.99      400.96     35.08 o 
   9  11   2       31.67        7.49     14.24 o 
 -10  12   2      241.44      216.92     37.28 o 
  -9  12   2       55.67       61.94     28.18 o 
  -8  12   2      825.03      836.31     29.07 o 
  -7  12   2      252.93      226.26     15.69 o 
  -6  12   2     1378.74     1555.82     53.64 o 
  -5  12   2      704.32      780.56     33.24 o 
  -4  12   2     1121.54     1119.92     41.19 o 
  -3  12   2      213.08      192.70     25.24 o 
  -2  12   2     2556.46     2563.12    109.19 o 
  -1  12   2      711.59      706.53     40.80 o 
   0  12   2     2555.34     2351.19    102.00 o 
   1  12   2     1182.92     1132.01     57.09 o 
   2  12   2     2277.91     2149.97     95.69 o 
   3  12   2      716.08      679.09     43.74 o 
   4  12   2     3240.81     3041.58    131.21 o 
   5  12   2     1191.25     1158.57     63.70 o 
   6  12   2     2069.54     2062.35     99.21 o 
   7  12   2      773.15      792.83     57.53 o 
   8  12   2     1280.26     1371.82     80.57 o 
  -9  13   2      394.07      505.17     48.87 o 
  -8  13   2      301.01      327.39     25.25 o 
  -7  13   2      888.75      967.46     61.42 o 
  -6  13   2      485.41      546.38     30.21 o 
  -5  13   2     1615.51     1875.70    111.62 o 
  -4  13   2      578.42      596.46     46.74 o 
  -3  13   2     1958.27     1947.88     88.06 o 
  -2  13   2     1035.65      914.50     50.34 o 
  -1  13   2     3201.93     3086.34    130.77 o 
   0  13   2      604.40      545.53     37.28 o 
   1  13   2     2496.58     2436.90    107.73 o 
   2  13   2      529.45      435.75     36.25 o 
   3  13   2     2069.81     1949.64     91.29 o 
   4  13   2      409.56      393.48     38.75 o 
   5  13   2     1689.24     1625.73     83.95 o 
   6  13   2      255.55      223.23     34.20 o 
   7  13   2     1426.82     1536.79     87.18 o 
  -8  14   2        0.17      -27.15     27.15 o 
  -7  14   2      599.08      655.55     48.21 o 
  -6  14   2       21.25       -5.02     16.03 o 
  -5  14   2      544.88      554.19     40.36 o 
  -4  14   2        0.26      -18.93     18.93 o 
  -3  14   2      952.75      900.12     51.96 o 
  -2  14   2       32.26        0.00     20.55 o 
  -1  14   2      841.15      765.38     46.97 o 
   0  14   2       24.70       -4.55     19.52 o 
   1  14   2      630.70      617.30     42.86 o 
   2  14   2        1.40      -19.08     19.08 o 
   3  14   2      580.43      549.93     44.32 o 
   4  14   2        3.79      -19.08     24.95 o 
   5  14   2      296.35      264.91     36.99 o 
  -6  15   2        4.24      -18.93     22.60 o 
  -5  15   2       13.27       23.92     21.57 o 
  -4  15   2        6.95      -20.11     20.11 o 
  -3  15   2       14.30       14.24     21.72 o 
  -2  15   2       10.46       -7.34     20.55 o 
  -1  15   2        3.08      -12.62     20.11 o 
   0  15   2       52.06        5.87     21.13 o 
   1  15   2        0.05       10.42     19.52 o 
   3 -13   3      199.49      123.43     33.46 o 
   4 -13   3      301.71      349.60     41.83 o 
  -2 -12   3      397.91      257.87     36.84 o 
  -1 -12   3       16.11       13.94     29.50 o 
   0 -12   3      469.31      452.19     46.08 o 
   1 -12   3       14.96       32.88     28.18 o 
   2 -12   3      299.50      292.06     37.13 o 
   3 -12   3       45.09       10.71     25.39 o 
   4 -12   3      325.98      329.20     36.84 o 
   5 -12   3        7.87      -22.60     22.90 o 
  -5 -11   3       21.34      -23.19     28.62 o 
  -4 -11   3        0.07      -27.45     27.45 o 
  -3 -11   3       50.88       37.57     29.35 o 
  -2 -11   3       17.10      -19.52     25.24 o 
  -1 -11   3       11.22      -20.40     23.78 o 
   0 -11   3       15.15      -22.46     22.46 o 
   1 -11   3      171.74      154.98     30.38 o 
   2 -11   3        5.72      -21.72     21.72 o 
   3 -11   3       93.39       74.12     24.36 o 
   4 -11   3        1.46      -12.18     20.55 o 
   5 -11   3       59.34       51.07     23.19 o 
   6 -11   3       50.86       13.36     19.37 o 
   7 -11   3      182.00      164.96     31.11 o 
   8 -11   3       11.52       18.79     26.56 o 
  -7 -10   3      714.44      677.32     59.73 o 
  -6 -10   3       17.73       12.03     29.50 o 
  -5 -10   3     1129.34     1246.63     76.61 o 
  -4 -10   3       99.51       70.45     29.21 o 
  -3 -10   3     1868.34     2003.21    100.53 o 
  -2 -10   3       51.75       59.88     27.30 o 
  -1 -10   3     2369.92     2546.98    117.12 o 
   0 -10   3      104.44      115.06     26.71 o 
   1 -10   3     2605.53     2752.89    122.11 o 
   2 -10   3      152.18      125.48     25.54 o 
   3 -10   3     2793.97     3024.85    129.89 o 
   4 -10   3       11.25       17.47     19.52 o 
   5 -10   3     1838.16     1843.53     84.83 o 
   6 -10   3       13.03      -10.27     22.16 o 
   7 -10   3     1675.64     1735.65     88.35 o 
   8 -10   3        0.42      -18.20     18.20 o 
   9 -10   3     1262.43     1439.67     53.49 o 
  10 -10   3        5.45      -18.27     27.45 o 
  11 -10   3      778.57      896.30     61.79 o 
  -8  -9   3      155.42      208.11     40.21 o 
  -7  -9   3     2236.79     2574.71    126.81 o 
  -6  -9   3      206.56      202.54     37.28 o 
  -5  -9   3     3193.03     3464.56    155.57 o 
  -4  -9   3      424.48      439.56     42.42 o 
  -3  -9   3     4068.14     4126.91    176.85 o 
  -2  -9   3      352.39      404.49     38.75 o 
  -1  -9   3     6240.10     6927.06    278.56 o 
   0  -9   3      748.98      776.69     49.17 o 
   1  -9   3     6168.26     6483.24    259.04 o 
   2  -9   3      671.04      765.82     46.23 o 
   3  -9   3     6137.32     6475.61    256.40 o 
   4  -9   3      866.40      978.49     51.66 o 
   5  -9   3     3402.50     3343.61     99.81 o 
   6  -9   3      607.47      554.78     43.00 o 
   7  -9   3     1857.23     1903.24     67.80 o 
   8  -9   3      267.13      338.45     21.76 o 
   9  -9   3     1530.72     1591.06     68.00 o 
  10  -9   3      300.15      317.90     26.12 o 
  11  -9   3      902.82      903.04     37.44 o 
  12  -9   3      232.98      170.84     39.92 o 
  -9  -8   3      907.64     1079.02     72.36 o 
  -8  -8   3     1201.99     1296.82     79.55 o 
  -7  -8   3     1254.64     1282.44     76.61 o 
  -6  -8   3     1061.78      989.06     63.70 o 
  -5  -8   3     1818.43     1886.38     94.22 o 
  -4  -8   3     3645.06     3790.67    163.20 o 
  -3  -8   3     1295.41     1333.22     70.74 o 
  -2  -8   3     3510.54     3748.40    158.65 o 
  -1  -8   3     1525.50     1553.22     75.29 o 
   0  -8   3     3267.23     3582.26    149.55 o 
   1  -8   3     1481.67     1420.84     67.95 o 
   2  -8   3     3563.40     3892.38    158.36 o 
   3  -8   3      694.06      638.43     38.16 o 
   4  -8   3     1440.75     1663.44     45.15 o 
   5  -8   3      752.88      744.51     25.28 o 
   6  -8   3     1235.99     1258.89     50.34 o 
   7  -8   3      555.05      480.05     29.35 o 
   8  -8   3      540.37      563.37     48.10 o 
   9  -8   3      328.67      332.28     21.60 o 
  10  -8   3      519.77      485.32     26.70 o 
  11  -8   3       75.42       83.23     16.99 o 
  12  -8   3      184.67      186.20     21.61 o 
  13  -8   3       52.29       63.26     41.39 o 
 -10  -7   3      303.26      120.49     29.65 o 
  -9  -7   3        8.53       37.57     26.12 o 
  -8  -7   3      328.76      215.60     37.87 o 
  -7  -7   3       15.82       19.52     25.54 o 
  -6  -7   3      125.88       41.98     27.00 o 
  -5  -7   3        0.58       -5.87     20.25 o 
  -4  -7   3      593.30      603.94     44.32 o 
  -3  -7   3       32.83       47.41     20.40 o 
  -2  -7   3       68.95       48.73     20.84 o 
  -1  -7   3      130.15      127.25     21.57 o 
   0  -7   3       61.07       58.41     18.49 o 
   1  -7   3      144.97      162.18     20.55 o 
   2  -7   3       39.88       28.91     14.24 o 
   3  -7   3       48.01       39.86     10.65 o 
   4  -7   3        4.36       -5.00      7.79 o 
   5  -7   3       13.64        8.35      7.84 o 
   6  -7   3        9.71       12.77      8.24 o 
   7  -7   3       25.18       10.28     14.38 o 
   8  -7   3       55.26       68.67     13.43 o 
   9  -7   3       14.55        5.66     12.34 o 
  10  -7   3      114.24      109.51     17.71 o 
  11  -7   3       87.33       69.17     15.37 o 
  12  -7   3       79.48       92.47     20.27 o 
  13  -7   3      108.50       98.24     26.88 o 
  14  -7   3       48.02       -2.79     40.65 o 
 -11  -6   3       84.27       73.38     33.76 o 
 -10  -6   3      259.06      207.53     36.69 o 
  -9  -6   3      339.47      412.41     43.44 o 
  -8  -6   3      800.09      695.99     43.00 o 
  -7  -6   3     1643.68     1813.39     65.11 o 
  -6  -6   3      369.07      325.34     33.68 o 
  -5  -6   3     1040.19      961.02     57.97 o 
  -4  -6   3     1223.55     1202.31     64.87 o 
  -3  -6   3     1405.97     1455.18     72.21 o 
  -2  -6   3     3799.28     4127.35    169.95 o 
  -1  -6   3     3972.61     3919.97    160.27 o 
   0  -6   3     2072.43     2159.51     93.20 o 
   1  -6   3     3733.16     3349.64    136.05 o 
   2  -6   3     3366.84     3302.58     97.09 o 
   3  -6   3     4729.26     4759.64    112.37 o 
   4  -6   3     3426.49     3673.95     88.01 o 
   5  -6   3     5410.94     5246.73    143.39 o 
   6  -6   3     2695.44     2699.82     66.78 o 
   7  -6   3     4182.48     4200.11    129.06 o 
   8  -6   3      729.57      735.60     27.26 o 
   9  -6   3     1368.15     1366.81     41.32 o 
  10  -6   3      513.98      518.83     26.64 o 
  11  -6   3     1342.48     1333.43     45.61 o 
  12  -6   3      275.61      317.73     25.13 o 
  13  -6   3      908.37      948.83     54.00 o 
  14  -6   3      141.69      272.40     44.62 o 
 -11  -5   3     2061.08     2230.55    111.54 o 
 -10  -5   3      291.78      237.17     35.66 o 
  -9  -5   3     3759.05     3982.49    172.60 o 
  -8  -5   3     1261.22     1138.14     46.69 o 
  -7  -5   3     6511.48     6599.16    189.92 o 
  -6  -5   3      394.68      385.99     26.15 o 
  -5  -5   3    10098.50     9059.32    253.32 o 
  -4  -5   3      459.32      432.18     40.43 o 
  -3  -5   3    18051.54    16699.91    453.98 o 
  -2  -5   3      920.72      879.04     33.24 o 
  -1  -5   3    28079.00    27234.91   1035.87 o 
   0  -5   3      536.43      578.26     33.90 o 
   1  -5   3    23101.24    22494.34    624.88 o 
   2  -5   3      975.83     1113.92     36.71 o 
   3  -5   3    20010.02    19734.44    447.85 o 
   4  -5   3       64.61       81.18      7.62 o 
   5  -5   3    19364.62    18764.20    466.51 o 
   6  -5   3      213.29      252.12     19.56 o 
   7  -5   3    13344.45    12268.79    277.88 o 
   8  -5   3       33.02       69.76     22.09 o 
   9  -5   3     5616.72     5612.83    139.92 o 
  10  -5   3       25.12       26.33     21.64 o 
  11  -5   3     3198.50     3430.26     91.91 o 
  12  -5   3       23.58       12.76     16.44 o 
  13  -5   3     2543.05     2757.32    131.94 o 
  14  -5   3       22.74       -4.26     30.38 o 
 -12  -4   3      222.90      254.20     37.72 o 
 -11  -4   3     2672.30     2719.72    127.25 o 
 -10  -4   3      519.98      639.17     49.75 o 
  -9  -4   3     7101.72     7161.59    290.01 o 
  -8  -4   3     1014.90     1043.80     60.47 o 
  -7  -4   3     8795.82     8569.37    241.23 o 
  -6  -4   3     1999.40     2016.98     66.47 o 
  -5  -4   3    16298.05    14691.60    402.14 o 
  -4  -4   3     2912.77     2907.26    145.22 o 
  -3  -4   3    11624.29    11100.95    304.07 o 
  -2  -4   3     2062.96     2023.91     61.90 o 
  -1  -4   3    22682.70    20524.60    552.52 o 
   0  -4   3     4387.18     4065.28    242.94 o 
   1  -4   3    17584.43    17205.37    520.14 o 
   2  -4   3     4033.75     3159.90     91.60 o 
   3  -4   3    16044.28    15984.27    362.97 o 
   4  -4   3     8125.81     7723.23    177.48 o 
   5  -4   3    11567.57    11421.58    327.58 o 
   6  -4   3     2883.19     2581.24     81.83 o 
   7  -4   3     6099.49     5858.90    220.74 o 
   8  -4   3     1806.17     1776.22     51.14 o 
   9  -4   3     2506.48     2590.24     70.02 o 
  10  -4   3      694.84      683.88     29.33 o 
  11  -4   3      895.86      923.87     35.65 o 
  12  -4   3      250.28      227.63     22.16 o 
  13  -4   3      565.38      595.58     55.04 o 
  14  -4   3       97.34       89.53     36.10 o 
 -12  -3   3      593.30      582.81     48.73 o 
 -11  -3   3      516.12      519.55     44.91 o 
 -10  -3   3     1189.04     1303.57     71.47 o 
  -9  -3   3      934.69      895.13     54.60 o 
  -8  -3   3     1410.83     1446.67     73.38 o 
  -7  -3   3      486.12      438.06     25.69 o 
  -6  -3   3     2055.50     1962.35     63.93 o 
  -5  -3   3     1698.62     1609.82     53.81 o 
  -4  -3   3     2919.19     2868.61     85.92 o 
  -3  -3   3       57.16       43.51      9.90 o 
  -2  -3   3     1282.05     1295.45     41.96 o 
  -1  -3   3      750.66      795.61     27.93 o 
   0  -3   3     1397.06     1439.14     35.56 o 
   1  -3   3      164.45      146.70     10.99 o 
   2  -3   3      141.31      137.39      8.19 o 
   3  -3   3        9.82       14.77      5.05 o 
   4  -3   3       15.39       15.26      9.83 o 
   5  -3   3     2214.04     2735.72    115.21 o 
   6  -3   3      364.29      311.29     23.48 o 
   7  -3   3      241.70      284.02     19.91 o 
   8  -3   3      439.60      513.73     27.29 o 
   9  -3   3       24.34       23.84      8.13 o 
  10  -3   3       12.76       -0.76     10.27 o 
  11  -3   3       27.51       56.61     15.43 o 
  12  -3   3       27.80       11.38     28.47 o 
  13  -3   3        2.45       14.38     29.21 o 
  14  -3   3       11.57      -29.06     29.06 o 
  15  -3   3       12.57      -12.77     30.97 o 
 -13  -2   3       22.65        9.10     18.64 o 
 -12  -2   3       14.47      -23.19     23.19 o 
 -11  -2   3       21.91        5.43     24.07 o 
 -10  -2   3       48.76       22.46     21.87 o 
  -9  -2   3        5.27        4.55     19.81 o 
  -8  -2   3      165.52      140.31     24.80 o 
  -7  -2   3      257.70      228.57     29.79 o 
  -6  -2   3      877.15      826.70     33.88 o 
  -5  -2   3      576.32      633.26     49.02 o 
  -4  -2   3     2264.36     2748.33    115.06 o 
  -3  -2   3     1331.47     1393.86     51.74 o 
  -2  -2   3     2482.11     2487.47     61.70 o 
  -1  -2   3      612.29      666.17     20.28 o 
   0  -2   3     1171.74     1250.15     46.74 o 
   1  -2   3       13.24        8.37      7.78 o 
   2  -2   3     2717.50     2567.04     73.18 o 
   3  -2   3      267.68      240.18     31.26 o 
   4  -2   3     2209.04     2165.68     70.21 o 
   5  -2   3      239.91      224.26     26.86 o 
   6  -2   3     5007.73     4255.25    126.35 o 
   7  -2   3      319.36      426.54     16.98 o 
   8  -2   3     6137.97     6125.95    202.22 o 
   9  -2   3      800.98      888.91     28.80 o 
  10  -2   3     3780.58     3617.68     89.81 o 
  11  -2   3      530.06      564.00     27.40 o 
  12  -2   3     1341.84     1221.42     45.14 o 
  13  -2   3      376.03      387.05     24.35 o 
  14  -2   3      427.28      453.80     48.43 o 
  15  -2   3      215.62      202.24     40.07 o 
 -13  -1   3      593.47      632.27     50.05 o 
 -12  -1   3     1238.38     1246.63     70.15 o 
 -11  -1   3     1736.83     1756.79     87.47 o 
 -10  -1   3     3046.05     2968.05    130.92 o 
  -9  -1   3     3614.84     3753.10    158.36 o 
  -8  -1   3     4315.41     4714.71    193.14 o 
  -7  -1   3     8340.68     7483.45    209.11 o 
  -6  -1   3    14943.42    14212.61    675.93 o 
  -5  -1   3    11158.08    10510.54    288.09 o 
  -4  -1   3    29797.48    30242.71    811.71 o 
  -3  -1   3    22722.91    24457.92    656.82 o 
  -2  -1   3    15594.10    16646.26    384.22 o 
  -1  -1   3    28139.78    27464.41    632.12 o 
   0  -1   3     5606.25     5297.80    262.91 o 
   1  -1   3    19497.03    20835.96    602.04 o 
   2  -1   3    59085.01    64978.57   1500.83 o 
   3  -1   3   105296.72   113586.54   2631.56 o 
   4  -1   3    20213.38    19767.02    891.31 o 
   5  -1   3    21945.16    21943.53    772.02 o 
   6  -1   3    10995.48    10228.59    236.35 o 
   7  -1   3    22547.03    21406.24    725.59 o 
   8  -1   3     4149.35     4097.24    255.67 o 
   9  -1   3    15279.24    13795.01    419.36 o 
  10  -1   3     1447.41     1618.87     93.05 o 
  11  -1   3     6043.40     6068.12    184.57 o 
  12  -1   3     1319.38     1339.09     63.84 o 
  13  -1   3     2564.53     2563.41    110.07 o 
  14  -1   3      593.92      635.50     32.46 o 
  15  -1   3     1252.65     1217.55     48.56 o 
 -13   0   3     2270.14     2506.32    116.53 o 
 -12   0   3      425.85      388.05     39.33 o 
 -11   0   3     4759.69     5022.77    207.67 o 
 -10   0   3      493.51      536.43     40.36 o 
  -9   0   3     4959.33     4683.59    192.56 o 
  -8   0   3      620.64      614.80     41.09 o 
  -7   0   3    17087.25    16474.35    447.39 o 
  -6   0   3     2977.56     3562.57    207.23 o 
  -5   0   3    36648.98    35069.01    783.99 o 
  -4   0   3     5050.53     5166.00    144.30 o 
  -3   0   3    65370.41    69102.96   1943.47 o 
  -2   0   3     8530.28     9039.29    253.17 o 
  -1   0   3    38316.00    41264.95   1102.91 o 
   0   0   3      118.22      164.88     20.74 o 
   1   0   3    31740.57    34656.90    999.62 o 
   2   0   3      168.59      193.81      8.70 o 
   3   0   3    90851.68   100691.98   4589.59 o 
   4   0   3      221.85      301.10     18.35 o 
   5   0   3    25222.47    26166.24    588.75 o 
   6   0   3      346.36      404.99     20.60 o 
   7   0   3    16469.76    15377.25    350.59 o 
   8   0   3       78.60       98.94     15.70 o 
   9   0   3    12661.62    11467.23    490.71 o 
  10   0   3       90.92      165.31     25.17 o 
  11   0   3     5412.71     5412.29    216.04 o 
  12   0   3       26.42       -7.63     16.73 o 
  13   0   3     1874.46     1783.06     83.07 o 
  14   0   3        5.66       10.71     19.52 o 
  15   0   3      771.64      718.42     47.55 o 
 -14   1   3      102.94      282.38     34.93 o 
 -13   1   3     1372.43     1353.18     72.94 o 
 -12   1   3      265.88      380.86     36.40 o 
 -11   1   3     2639.35     2598.78    115.95 o 
 -10   1   3      596.98      585.01     40.95 o 
  -9   1   3     3427.12     3279.92    138.99 o 
  -8   1   3     2952.04     3104.25    130.92 o 
  -7   1   3     3716.43     3835.74    113.30 o 
  -6   1   3     3146.10     2651.50     64.69 o 
  -5   1   3     6118.80     5206.39    120.49 o 
  -4   1   3     9961.75     9624.08    496.73 o 
  -3   1   3     7090.70     6867.22    187.42 o 
  -2   1   3     4644.50     3894.83    188.74 o 
  -1   1   3     4637.42     4145.79    136.13 o 
   0   1   3     2111.11     2191.20     60.81 o 
   1   1   3     7655.61     8193.06    311.58 o 
   2   1   3     5528.68     6449.50    222.35 o 
   3   1   3    13040.27    14821.77    387.19 o 
   4   1   3      604.09      664.86     21.19 o 
   5   1   3     3574.95     3427.85    139.44 o 
   6   1   3     1676.74     1874.88     47.18 o 
   7   1   3     2766.29     2736.45    109.63 o 
   8   1   3     1373.02     1317.81     59.00 o 
   9   1   3     1528.71     1638.93     73.24 o 
  10   1   3      846.02      794.44     44.47 o 
  11   1   3      643.52      583.39     39.48 o 
  12   1   3      127.37       61.79     22.01 o 
  13   1   3      217.55      176.71     26.56 o 
  14   1   3        6.58       -9.54     21.57 o 
  15   1   3       47.12       34.78     24.36 o 
 -14   2   3       11.47       58.41     22.60 o 
 -13   2   3      113.30      128.42     28.33 o 
 -12   2   3      103.98       62.82     23.48 o 
 -11   2   3        4.72      -17.91     17.91 o 
 -10   2   3       14.71       10.57     18.05 o 
  -9   2   3      148.74      118.59     21.28 o 
  -8   2   3      300.68      230.83     17.21 o 
  -7   2   3      722.84      741.91     29.44 o 
  -6   2   3       33.77      138.43     12.24 o 
  -5   2   3       16.49       45.33      8.42 o 
  -4   2   3       72.90       12.66      8.29 o 
  -3   2   3     1027.43     1777.71     51.83 o 
  -2   2   3      461.57      210.61     10.95 o 
  -1   2   3       58.94      121.95      8.64 o 
   0   2   3     6781.73    10061.29    270.86 o 
   1   2   3     1929.21     2712.56     75.86 o 
   2   2   3    11671.67    12318.79    231.24 o 
   3   2   3       33.66       29.27     10.35 o 
   4   2   3      963.32      978.25     30.29 o 
   5   2   3      335.76      466.02     31.77 o 
   6   2   3     7604.28     6656.99    417.26 o 
   7   2   3      341.08      371.76     23.92 o 
   8   2   3     2363.69     2073.80     87.62 o 
   9   2   3       16.54       33.61     15.26 o 
  10   2   3     3757.75     3600.17    148.82 o 
  11   2   3       29.56       18.93     17.76 o 
  12   2   3     1722.16     1662.71     79.99 o 
  13   2   3        6.87      -11.01     21.13 o 
  14   2   3      849.07      765.82     50.63 o 
  15   2   3        6.66      -23.04     23.04 o 
 -14   3   3      606.99     1003.00     42.71 o 
 -13   3   3       19.84       29.79     24.07 o 
 -12   3   3     1237.61     1364.04     71.03 o 
 -11   3   3        2.95      -16.88     16.88 o 
 -10   3   3     2410.41     2350.02    104.20 o 
  -9   3   3      129.66      140.27     16.59 o 
  -8   3   3     8684.85     8345.17    390.91 o 
  -7   3   3     1293.24     1540.09     50.69 o 
  -6   3   3     6402.56     5923.71    169.25 o 
  -5   3   3     1442.08     1401.57     70.96 o 
  -4   3   3    15981.36    15852.00    425.70 o 
  -3   3   3     1355.32     1685.00     48.62 o 
  -2   3   3    38260.05    40266.56   1075.00 o 
  -1   3   3     6508.81     6079.14    164.54 o 
   0   3   3    28849.84    30218.76    807.30 o 
   1   3   3     5274.91     7956.08    214.51 o 
   2   3   3    34012.25    44137.27    946.66 o 
   3   3   3      425.07      316.12     14.38 o 
   4   3   3    12370.20    11746.37    419.60 o 
   5   3   3     4470.30     4159.46    324.43 o 
   6   3   3    25053.41    23048.02    617.85 o 
   7   3   3     4064.08     3635.83    145.74 o 
   8   3   3    13472.37    11657.18    448.66 o 
   9   3   3     2724.67     2463.03    105.96 o 
  10   3   3     7757.60     7485.21    296.03 o 
  11   3   3     2172.01     1990.15     91.88 o 
  12   3   3     3235.57     3195.53    138.55 o 
  13   3   3     1010.13      950.31     57.97 o 
  14   3   3     1506.85     1604.59     82.34 o 
  15   3   3      514.64      480.22     27.45 o 
 -14   4   3      627.20      666.32     50.05 o 
 -13   4   3     1007.17     1104.56     63.26 o 
 -12   4   3     1340.31     1402.05     72.94 o 
 -11   4   3     2498.46     2347.67    104.79 o 
 -10   4   3     1561.44     1532.27     66.56 o 
  -9   4   3     5142.96     5184.59    153.02 o 
  -8   4   3     5214.78     4993.27    331.40 o 
  -7   4   3     9258.29     8406.82    239.05 o 
  -6   4   3     5016.67     4591.13    180.23 o 
  -5   4   3    14617.14    14349.60    601.01 o 
  -4   4   3     9004.55     8537.44    230.96 o 
  -3   4   3    18714.07    19697.99    527.61 o 
  -2   4   3    24351.07    25675.76   1254.78 o 
  -1   4   3    67671.06    71790.71   1914.47 o 
   0   4   3    26719.69    29867.43    798.22 o 
   1   4   3    62353.71    72856.53   1586.70 o 
   2   4   3    21761.65    21410.99    733.54 o 
   3   4   3    24785.18    29085.42    778.08 o 
   4   4   3     1415.03     1664.31     49.03 o 
   5   4   3    19533.29    16724.56    614.66 o 
   6   4   3     5116.47     4306.31    120.43 o 
   7   4   3    20838.15    18709.72    714.02 o 
   8   4   3     3430.43     3385.16    139.28 o 
   9   4   3    13673.35    12102.32    469.36 o 
  10   4   3     1774.51     1756.49     83.07 o 
  11   4   3     4379.35     3843.51    162.62 o 
  12   4   3     1545.30     1673.72     83.80 o 
  13   4   3     2971.14     3020.88    136.20 o 
  14   4   3      201.88      308.50     37.57 o 
 -14   5   3       59.63       80.87     27.59 o 
 -13   5   3     1860.89     2072.92     97.75 o 
 -12   5   3       59.74       61.20     23.04 o 
 -11   5   3     3419.53     3577.74    160.64 o 
 -10   5   3      122.09       81.92     16.49 o 
  -9   5   3     8065.47     8056.36    260.22 o 
  -8   5   3       94.57      117.24     30.45 o 
  -7   5   3    11194.03     9939.72    382.18 o 
  -6   5   3      555.20      609.37     31.55 o 
  -5   5   3    20068.42    19618.34    744.10 o 
  -4   5   3      328.38      546.73     19.52 o 
  -3   5   3    14120.98    13650.17    366.86 o 
  -2   5   3      128.91      152.81     15.63 o 
  -1   5   3    40632.72    43859.95   1170.37 o 
   0   5   3     1381.68     1503.36     40.78 o 
   1   5   3    34884.27    36989.28    806.93 o 
   2   5   3      137.14      224.64     15.41 o 
   3   5   3    14213.98    14505.12    390.62 o 
   4   5   3      236.73      430.17     17.94 o 
   5   5   3     6437.01     6468.74    177.82 o 
   6   5   3      476.30      724.99     27.13 o 
   7   5   3    11048.15     9751.27    378.51 o 
   8   5   3      514.64      586.33     37.87 o 
   9   5   3     3342.93     3421.99    144.86 o 
  10   5   3      155.15      118.00     24.95 o 
  11   5   3     1088.41     1130.39     63.55 o 
  12   5   3       12.15       -5.58     22.46 o 
  13   5   3      780.87      727.37     54.30 o 
  14   5   3       25.45       12.03     28.03 o 
 -14   6   3       10.04       32.58     25.68 o 
 -13   6   3      391.60      326.26     34.49 o 
 -12   6   3      225.21      208.26     27.30 o 
 -11   6   3      211.72      196.08     25.39 o 
 -10   6   3       65.78       39.48     17.61 o 
  -9   6   3      473.25      386.73     35.37 o 
  -8   6   3      201.47      245.10     21.72 o 
  -7   6   3      858.45     1022.08     47.70 o 
  -6   6   3      209.12      167.90     16.14 o 
  -5   6   3       10.95        6.90      8.22 o 
  -4   6   3      133.30      129.74     13.50 o 
  -3   6   3        9.49       17.64      4.77 o 
  -2   6   3       19.22       31.51      4.42 o 
  -1   6   3      210.77      269.56     10.40 o 
   0   6   3      132.79      158.67     10.61 o 
   1   6   3       39.10       57.30     13.28 o 
   2   6   3     1892.65     2014.20     58.79 o 
   3   6   3        7.04       28.40      7.85 o 
   4   6   3        2.41        9.51      6.80 o 
   5   6   3       76.35      127.37     16.22 o 
   6   6   3       23.63       21.57     13.65 o 
   7   6   3      207.32      184.98     15.23 o 
   8   6   3       91.41      111.54     21.57 o 
   9   6   3      693.20      698.90     45.64 o 
  10   6   3     1108.72     1058.92     60.17 o 
  11   6   3        1.43      -19.67     19.67 o 
  12   6   3      238.25      235.27     34.20 o 
  13   6   3        8.96       32.73     28.91 o 
 -13   7   3        6.07      -21.28     21.28 o 
 -12   7   3      224.35      165.55     27.45 o 
 -11   7   3       18.26      -18.35     18.35 o 
 -10   7   3     1382.75     1395.74     66.04 o 
  -9   7   3        7.89      -10.13     13.65 o 
  -8   7   3     1250.68     1147.56     53.13 o 
  -7   7   3      133.60       99.95     15.56 o 
  -6   7   3     2795.44     2443.80     98.92 o 
  -5   7   3      622.55      573.69     22.61 o 
  -4   7   3     4738.98     4642.54    235.49 o 
  -3   7   3       42.88       63.51      7.36 o 
  -2   7   3     4455.90     3916.68     76.38 o 
  -1   7   3       24.91       36.65      4.96 o 
   0   7   3    15995.54    16633.99    365.46 o 
   1   7   3      104.59      134.85     13.21 o 
   2   7   3    12074.59    11908.50    589.71 o 
   3   7   3       25.82       25.21      8.02 o 
   4   7   3    13139.24    11964.96    406.76 o 
   5   7   3        7.31       14.73      9.51 o 
   6   7   3     9761.22     8733.47    240.76 o 
   7   7   3      250.15      302.47     20.55 o 
   8   7   3     5440.42     5875.48    238.35 o 
   9   7   3        0.40        6.90     19.52 o 
  10   7   3     3688.70     3432.71    150.14 o 
  11   7   3       35.65       23.19     23.63 o 
  12   7   3     1893.58     1849.84     94.81 o 
  13   7   3       31.83       -8.07     27.74 o 
 -13   8   3       30.18       -4.70     22.31 o 
 -12   8   3     1261.48     1256.46     65.16 o 
 -11   8   3      159.76      168.19     24.36 o 
 -10   8   3     2817.38     2871.77    120.64 o 
  -9   8   3      387.76      369.70     29.21 o 
  -8   8   3     4295.77     3975.30    158.07 o 
  -7   8   3      275.41      188.15     19.08 o 
  -6   8   3    12539.37    11406.70    302.53 o 
  -5   8   3     2046.68     2240.64     64.76 o 
  -4   8   3    12550.24    11746.58    358.55 o 
  -3   8   3     3025.70     3158.91     72.44 o 
  -2   8   3    16954.82    17388.77    562.95 o 
  -1   8   3     3865.01     3681.57    127.80 o 
   0   8   3    18519.85    17988.13    484.60 o 
   1   8   3     3711.72     3820.02    108.23 o 
   2   8   3    27641.57    26333.21    707.41 o 
   3   8   3     9866.55     9195.72    252.13 o 
   4   8   3    18061.58    15910.85    431.15 o 
   5   8   3     4114.48     4473.86    128.10 o 
   6   8   3    13306.26    12709.43    347.40 o 
   7   8   3     3565.32     3835.20    113.47 o 
   8   8   3     7073.96     6446.99    261.83 o 
   9   8   3     1574.54     1679.00     85.56 o 
  10   8   3     4058.53     4173.44    179.79 o 
  11   8   3     1333.94     1338.36     75.58 o 
  12   8   3     2164.13     2131.33    107.29 o 
 -13   9   3      424.32      437.95     42.27 o 
 -12   9   3      460.82      436.92     37.72 o 
 -11   9   3     1130.54     1132.15     56.80 o 
 -10   9   3     1071.51      983.33     50.05 o 
  -9   9   3     2228.86     2270.03     95.84 o 
  -8   9   3     2052.24     1889.46     80.72 o 
  -7   9   3     4992.88     4875.42    191.97 o 
  -6   9   3     1866.13     2012.75     84.54 o 
  -5   9   3     7685.01     7073.24    274.31 o 
  -4   9   3     1625.88     1576.94     50.51 o 
  -3   9   3     7908.62     7369.25    208.14 o 
  -2   9   3     3363.83     3587.11     83.88 o 
  -1   9   3    13018.58    11972.40    329.48 o 
   0   9   3     1331.13     1343.50     60.76 o 
   1   9   3     9523.75     8225.20    318.78 o 
   2   9   3     2321.49     2270.51     68.97 o 
   3   9   3    11489.95    10440.63    573.12 o 
   4   9   3     1479.81     1617.75     84.10 o 
   5   9   3     7955.96     7328.09    204.90 o 
   6   9   3      294.68      313.53     25.24 o 
   7   9   3     2611.36     2622.81     83.25 o 
   8   9   3      588.57      639.75     49.02 o 
   9   9   3     1821.41     1707.62     88.50 o 
  10   9   3      173.28      129.01     31.26 o 
  11   9   3     1096.45     1021.05     66.63 o 
  12   9   3       64.97       86.30     33.46 o 
 -12  10   3        2.75        6.75     15.12 o 
 -11  10   3      347.31      292.65     27.15 o 
 -10  10   3       11.68       13.50     15.70 o 
  -9  10   3      894.66      893.36     45.35 o 
  -8  10   3       24.08       35.37     14.24 o 
  -7  10   3      702.40      686.28     36.25 o 
  -6  10   3        0.85       -1.27      9.76 o 
  -5  10   3     1375.97     1560.29     59.51 o 
  -4  10   3      291.53      324.90     18.24 o 
  -3  10   3     2061.97     2154.43     53.38 o 
  -2  10   3       75.75       55.09     10.80 o 
  -1  10   3     1061.24     1214.05     56.95 o 
   0  10   3       10.14       26.71     13.36 o 
   1  10   3      710.38      683.49     38.01 o 
   2  10   3       54.92       78.08     16.29 o 
   3  10   3      437.66      378.95     28.47 o 
   4  10   3       37.91       25.66     12.24 o 
   5  10   3      631.52      601.26     29.99 o 
   6  10   3        1.27      -12.24     13.61 o 
   7  10   3       71.15       27.18     15.67 o 
   8  10   3       18.45       -9.98     24.95 o 
   9  10   3       13.20      -16.88     26.12 o 
  10  10   3       84.53       18.64     27.74 o 
  11  10   3       20.82      -16.73     27.74 o 
 -11  11   3       22.51       63.26     17.32 o 
 -10  11   3       80.07       74.70     18.49 o 
  -9  11   3       10.39       -6.31     14.53 o 
  -8  11   3       62.31       41.00     13.11 o 
  -7  11   3      301.21      273.37     19.43 o 
  -6  11   3      588.31      635.92     22.53 o 
  -5  11   3      113.02      132.50     11.94 o 
  -4  11   3      723.09      780.48     25.05 o 
  -3  11   3      357.65      350.00     20.24 o 
  -2  11   3      610.00      653.84     27.26 o 
  -1  11   3     1539.29     1574.21     71.03 o 
   0  11   3     1398.76     1339.24     62.67 o 
   1  11   3      458.23      418.87     29.50 o 
   2  11   3     2289.48     2392.72    102.74 o 
   3  11   3      300.70      276.80     25.39 o 
   4  11   3     1302.58     1317.37     63.99 o 
   5  11   3      987.98      909.21     51.51 o 
   6  11   3     1824.29     2053.99     95.84 o 
   7  11   3      606.61      507.52     42.71 o 
   8  11   3      691.18      694.06     53.57 o 
   9  11   3      409.16      376.60     43.44 o 
  10  11   3      729.66      776.10     59.59 o 
  11  11   3       85.29       78.37     35.37 o 
 -10  12   3      486.89      474.49     48.73 o 
  -9  12   3       51.77       34.93     28.33 o 
  -8  12   3     1054.43     1123.44     34.35 o 
  -7  12   3       70.49       83.13     15.41 o 
  -6  12   3     1764.10     1974.72     52.08 o 
  -5  12   3      114.33      124.91     13.06 o 
  -4  12   3     3383.41     3764.36    133.48 o 
  -3  12   3      149.00      130.75     39.63 o 
  -2  12   3     4965.60     5170.27    206.65 o 
  -1  12   3      113.46      127.69     20.99 o 
   0  12   3     4477.86     4461.24    180.67 o 
   1  12   3       53.16       63.55     18.05 o 
   2  12   3     3968.06     3677.81    151.46 o 
   3  12   3        3.85       11.45     17.32 o 
   4  12   3     3860.61     3861.70    161.00 o 
   5  12   3        0.10       45.79     21.57 o 
   6  12   3     3764.29     3852.16    164.38 o 
   7  12   3        0.90       -8.66     23.63 o 
   8  12   3     2640.42     2619.33    150.88 o 
   9  12   3       12.32       19.23     22.90 o 
 -10  13   3      434.73      482.13     50.05 o 
  -9  13   3      150.29      166.49     16.74 o 
  -8  13   3      933.30     1051.11     35.00 o 
  -7  13   3      274.64      281.12     19.53 o 
  -6  13   3     1770.54     1800.82     83.51 o 
  -5  13   3      682.28      721.65     45.06 o 
  -4  13   3     1625.51     1717.75     79.99 o 
  -3  13   3      530.54      483.01     35.81 o 
  -2  13   3     2117.47     2002.18     90.26 o 
  -1  13   3      781.14      826.73     47.41 o 
   0  13   3     2104.54     1950.08     88.50 o 
   1  13   3      817.26      731.33     44.03 o 
   2  13   3     1991.04     1731.69     81.31 o 
   3  13   3      759.80      672.19     44.32 o 
   4  13   3     2237.53     2215.87    101.56 o 
   5  13   3      982.81      960.88     59.00 o 
   6  13   3     1395.00     1331.31     73.53 o 
   7  13   3      711.55      659.57     53.57 o 
  -8  14   3       98.72       99.51     25.68 o 
  -7  14   3      223.29      204.15     28.91 o 
  -6  14   3      288.19      284.14     32.14 o 
  -5  14   3      598.17      652.67     43.88 o 
  -4  14   3      110.43       92.61     23.48 o 
  -3  14   3      448.13      476.26     36.84 o 
  -2  14   3      265.17      233.21     28.77 o 
  -1  14   3      836.81      743.08     45.79 o 
   0  14   3      166.62      154.98     25.54 o 
   1  14   3      692.85      562.99     40.07 o 
   2  14   3       43.91       41.98     21.57 o 
   3  14   3      342.73      341.38     34.93 o 
   4  14   3       27.85       16.88     22.60 o 
   5  14   3      197.19      152.05     32.14 o 
   6  14   3       17.35      -23.48     23.48 o 
   7  14   3      136.23       96.28     33.90 o 
  -6  15   3        2.60      -21.28     21.28 o 
  -5  15   3       12.78      -19.96     19.96 o 
  -4  15   3        9.56        7.93     21.57 o 
  -3  15   3       30.08       -2.94     24.22 o 
  -2  15   3        9.96        1.76     20.11 o 
  -1  15   3       38.58        0.88     20.11 o 
   0  15   3       20.85       40.21     21.72 o 
   1  15   3       89.62       35.08     22.01 o 
   2  15   3       68.07       33.46     23.48 o 
   3  15   3      107.29       32.88     24.22 o 
   0 -12   4      211.52       10.42     29.06 o 
   1 -12   4       85.96       78.08     33.32 o 
   2 -12   4       57.93        4.40     29.79 o 
   3 -12   4      109.43       77.35     31.85 o 
   4 -12   4       59.11      -10.71     27.89 o 
  -2 -11   4      107.89       95.10     36.25 o 
  -1 -11   4       74.27       41.39     30.53 o 
   0 -11   4       72.33       56.95     31.11 o 
   1 -11   4       71.60       79.69     35.66 o 
   2 -11   4      107.91       67.07     29.06 o 
   3 -11   4       73.59       70.30     28.03 o 
   4 -11   4      141.20      114.18     30.82 o 
   5 -11   4       93.73       95.84     27.45 o 
   6 -11   4      115.36      124.90     30.38 o 
   7 -11   4       30.46       70.89     28.62 o 
   8 -11   4      173.26       78.08     29.65 o 
   9 -11   4       66.25       54.74     32.44 o 
  -5 -10   4      380.60      355.91     48.43 o 
  -4 -10   4      777.66      748.65     60.03 o 
  -3 -10   4      691.55      765.24     59.15 o 
  -2 -10   4      857.30      851.83     60.47 o 
  -1 -10   4      736.80      809.27     58.27 o 
   0 -10   4     1392.76     1431.26     78.96 o 
   1 -10   4     1171.60     1293.01     72.94 o 
   2 -10   4      971.80      901.00     58.12 o 
   3 -10   4      914.57      965.28     58.41 o 
   4 -10   4      671.24      607.46     44.32 o 
   5 -10   4      792.49      765.38     49.31 o 
   6 -10   4      589.69      896.45     57.39 o 
   7 -10   4      820.85      836.42     56.65 o 
   8 -10   4      493.53      437.45     32.24 o 
   9 -10   4      749.51      801.63     51.30 o 
  10 -10   4      238.26      214.41     46.67 o 
  -7  -9   4     1711.90     1699.55     97.16 o 
  -6  -9   4      225.15      300.28     43.74 o 
  -5  -9   4     2615.99     2813.36    134.88 o 
  -4  -9   4      351.05      348.86     42.42 o 
  -3  -9   4     4627.68     4888.04    208.99 o 
  -2  -9   4       28.81       63.99     27.00 o 
  -1  -9   4     4698.57     5104.08    214.13 o 
   0  -9   4       90.13       61.49     24.80 o 
   1  -9   4     4338.71     4775.03    198.72 o 
   2  -9   4      135.77      134.00     26.71 o 
   3  -9   4     3822.73     4069.23    169.66 o 
   4  -9   4        3.80       -1.91     19.81 o 
   5  -9   4     1945.61     2003.50     90.41 o 
   6  -9   4       18.51        3.40     16.27 o 
   7  -9   4     2365.08     2536.40     85.44 o 
   8  -9   4        0.45       -4.39     18.89 o 
   9  -9   4     1561.03     1685.13     51.37 o 
  10  -9   4        8.36      -19.45     19.45 o 
  11  -9   4      821.02      926.83     61.05 o 
  -8  -8   4      165.45      141.34     37.43 o 
  -7  -8   4     1500.54     1555.72     89.23 o 
  -6  -8   4      197.49      125.19     33.46 o 
  -5  -8   4     1661.10     1757.37     92.90 o 
  -4  -8   4      256.01      268.73     35.66 o 
  -3  -8   4     2290.33     2498.10    116.97 o 
  -2  -8   4      365.56      380.12     37.72 o 
  -1  -8   4     2882.78     3160.75    139.13 o 
   0  -8   4      271.81      319.80     33.61 o 
   1  -8   4     2847.60     2988.45    129.59 o 
   2  -8   4      330.11      382.91     34.34 o 
   3  -8   4     2575.20     2635.92    113.89 o 
   4  -8   4      352.91      353.43     23.04 o 
   5  -8   4     1303.16     1153.27     35.16 o 
   6  -8   4      375.84      375.84     25.25 o 
   7  -8   4      593.02      599.42     32.72 o 
   8  -8   4       92.82       33.94     20.33 o 
   9  -8   4      380.94      351.35     22.83 o 
  10  -8   4        6.90        1.82     13.87 o 
  11  -8   4      260.95      238.07     20.33 o 
  12  -8   4       21.65       13.85     49.75 o 
  -9  -7   4      109.86       42.42     29.06 o 
  -8  -7   4       65.99       48.58     31.11 o 
  -7  -7   4      116.03      106.99     32.73 o 
  -6  -7   4       10.19        2.94     27.59 o 
  -5  -7   4      193.62      168.49     32.88 o 
  -4  -7   4       98.35       46.67     25.24 o 
  -3  -7   4        4.32       17.02     20.55 o 
  -2  -7   4       10.43      -13.06     21.72 o 
  -1  -7   4        2.21       -4.84     19.23 o 
   0  -7   4       87.56       53.13     21.72 o 
   1  -7   4       33.75        8.07     17.61 o 
   2  -7   4       27.57        0.00     17.61 o 
   3  -7   4       20.34        0.43     10.72 o 
   4  -7   4      444.06      444.02     23.90 o 
   5  -7   4        5.52        2.78      9.11 o 
   6  -7   4      177.76      187.04     18.89 o 
   7  -7   4       10.31      -12.41     13.87 o 
   8  -7   4      418.86      408.41     28.05 o 
   9  -7   4       73.98       53.83     14.55 o 
  10  -7   4      172.90      194.91     17.61 o 
  11  -7   4        1.33      -12.32     13.82 o 
  12  -7   4      169.12      179.83     22.11 o 
  13  -7   4        0.23      -20.84     39.92 o 
 -10  -6   4      500.67      377.34     31.99 o 
  -9  -6   4       20.60       31.70     22.31 o 
  -8  -6   4      890.15      873.99     61.64 o 
  -7  -6   4        1.90       -2.94     24.66 o 
  -6  -6   4     2545.83     2512.19    118.73 o 
  -5  -6   4      156.82      168.78     29.06 o 
  -4  -6   4     2439.72     2496.34    115.21 o 
  -3  -6   4       88.49       66.34     23.92 o 
  -2  -6   4     6086.48     6566.45    264.62 o 
  -1  -6   4      604.85      653.40     43.30 o 
   0  -6   4     6161.42     6546.35    260.95 o 
   1  -6   4      907.66      935.49     50.49 o 
   2  -6   4     5729.29     5665.50    163.37 o 
   3  -6   4      482.96      479.75     23.30 o 
   4  -6   4     7674.99     7308.17    170.39 o 
   5  -6   4      740.69      814.03     26.21 o 
   6  -6   4     4302.58     4516.88    137.28 o 
   7  -6   4      492.37      451.19     26.41 o 
   8  -6   4     2479.56     2692.48    142.99 o 
   9  -6   4      287.07      316.46     23.54 o 
  10  -6   4     1988.27     2220.36     87.43 o 
  11  -6   4      418.44      441.55     23.81 o 
  12  -6   4     1316.83     1421.67     42.99 o 
  13  -6   4      320.23      317.92     27.56 o 
  14  -6   4      606.63      620.67     63.11 o 
 -11  -5   4      621.27      826.88     63.11 o 
 -10  -5   4     1545.33     1605.91     88.65 o 
  -9  -5   4     1658.19     1773.81     93.05 o 
  -8  -5   4     3659.02     3807.14    155.50 o 
  -7  -5   4     3693.28     3685.34    113.69 o 
  -6  -5   4     2862.71     2896.79     92.31 o 
  -5  -5   4     4795.26     5042.21    147.72 o 
  -4  -5   4     4808.15     4908.44    203.56 o 
  -3  -5   4     6181.65     6197.19    250.68 o 
  -2  -5   4    10124.56     9784.88    383.65 o 
  -1  -5   4     8302.87     7416.08    293.53 o 
   0  -5   4     9798.57     8969.16    350.18 o 
   1  -5   4    11308.54    10205.47    286.88 o 
   2  -5   4     7390.18     7055.15    227.05 o 
   3  -5   4    11834.13    10471.23    294.83 o 
   4  -5   4     7200.93     6528.42    166.18 o 
   5  -5   4    13696.23    12531.62    287.03 o 
   6  -5   4     4451.89     4564.42    201.07 o 
   7  -5   4     5670.99     5569.68    167.45 o 
   8  -5   4     1548.14     1573.01     40.50 o 
   9  -5   4     2227.50     2243.83     54.29 o 
  10  -5   4      929.80      956.89     35.64 o 
  11  -5   4     2376.54     2457.27     70.31 o 
  12  -5   4      384.40      450.93     28.26 o 
  13  -5   4     1281.25     1316.37     48.66 o 
  14  -5   4      208.89      287.07     40.51 o 
 -11  -4   4     2267.98     2402.85    116.83 o 
 -10  -4   4      164.46      111.69     30.97 o 
  -9  -4   4     4632.78     5201.24    218.83 o 
  -8  -4   4      660.85      625.37     47.85 o 
  -7  -4   4     5261.79     5365.03    170.91 o 
  -6  -4   4       13.15        7.37     13.93 o 
  -5  -4   4     6953.01     6228.29    593.81 o 
  -4  -4   4        6.54       33.36     12.92 o 
  -3  -4   4    13565.96    11612.62    402.07 o 
  -2  -4   4       93.94      159.13     14.35 o 
  -1  -4   4    13827.68    13265.73    512.07 o 
   0  -4   4        1.53       17.12     12.70 o 
   1  -4   4    12570.70    11060.36    344.83 o 
   2  -4   4        1.11       12.37      7.57 o 
   3  -4   4     5578.14     4747.28    159.48 o 
   4  -4   4       45.04       47.46      9.84 o 
   5  -4   4     8515.33     8286.87    432.37 o 
   6  -4   4      199.95      400.35     25.83 o 
   7  -4   4     6094.02     6119.85    210.60 o 
   8  -4   4        0.25       -1.92      9.35 o 
   9  -4   4     2737.61     2780.06     74.88 o 
  10  -4   4       30.03       27.14     13.66 o 
  11  -4   4     1503.03     1494.04     48.01 o 
  12  -4   4        5.77       -3.71     15.96 o 
  13  -4   4     1176.94     1170.64     53.02 o 
  14  -4   4        7.85      -28.77     31.99 o 
 -12  -3   4       85.64       62.67     29.50 o 
 -11  -3   4      622.03      612.75     51.81 o 
 -10  -3   4      230.68      254.20     37.28 o 
  -9  -3   4     1539.26     1630.28     84.24 o 
  -8  -3   4      312.58      320.83     35.22 o 
  -7  -3   4     1282.03     1179.20     45.87 o 
  -6  -3   4      157.83      166.41     18.06 o 
  -5  -3   4     3539.83     3738.68    113.01 o 
  -4  -3   4     1065.42     1164.96     42.17 o 
  -3  -3   4     2234.23     2393.75    104.94 o 
  -2  -3   4      693.68      764.55     24.49 o 
  -1  -3   4     2255.27     2234.68     56.94 o 
   0  -3   4     1226.35     1343.21     30.93 o 
   1  -3   4     2040.54     2080.29    142.58 o 
   2  -3   4      412.86      435.01     26.56 o 
   3  -3   4      931.09     1152.98     36.70 o 
   4  -3   4     1532.90     1511.41     40.40 o 
   5  -3   4     1069.32     1090.03     41.45 o 
   6  -3   4       28.33       45.57     12.46 o 
   7  -3   4      110.86      181.43     19.08 o 
   8  -3   4        9.15        5.22     12.66 o 
   9  -3   4       10.10        9.58     18.42 o 
  10  -3   4       17.25       -3.82     15.54 o 
  11  -3   4        0.68       -8.90     13.09 o 
  12  -3   4      155.49      133.48     19.17 o 
  13  -3   4       36.67       19.23     28.47 o 
  14  -3   4      122.15       95.69     31.85 o 
 -12  -2   4      111.56      151.32     33.32 o 
 -11  -2   4       13.34      -21.28     21.28 o 
 -10  -2   4      428.29      401.40     40.21 o 
  -9  -2   4       88.77       37.28     24.51 o 
  -8  -2   4     1015.21     1036.02     60.47 o 
  -7  -2   4      217.84      239.46     21.17 o 
  -6  -2   4     2704.31     2795.26     86.24 o 
  -5  -2   4       29.51        7.97     12.55 o 
  -4  -2   4     2177.85     2180.79     67.69 o 
  -3  -2   4      965.47     1096.25     44.76 o 
  -2  -2   4     6653.64     6620.66    156.50 o 
  -1  -2   4       42.32       59.08      7.28 o 
   0  -2   4    10769.92    10636.52    377.80 o 
   1  -2   4       58.06      114.97     11.36 o 
   2  -2   4     9631.11     8517.07    340.28 o 
   3  -2   4     2224.94     2305.77     73.67 o 
   4  -2   4    18884.87    18574.39    432.70 o 
   5  -2   4       42.79       27.75      9.53 o 
   6  -2   4     8118.70     7714.60    360.75 o 
   7  -2   4      346.91      377.04     22.75 o 
   8  -2   4     8166.53     7340.40    216.77 o 
   9  -2   4       48.55       33.93      8.80 o 
  10  -2   4     4263.69     4387.76    107.13 o 
  11  -2   4        9.48       19.93     38.60 o 
  12  -2   4     2281.26     2331.96    127.83 o 
  13  -2   4       11.41       39.04     27.74 o 
  14  -2   4     1708.24     1749.01     97.45 o 
  15  -2   4        5.01      -27.59     29.79 o 
 -13  -1   4       34.90       42.42     21.87 o 
 -12  -1   4     1348.60     1374.17     76.17 o 
 -11  -1   4      102.37      102.30     28.47 o 
 -10  -1   4     3475.11     3786.71    163.50 o 
  -9  -1   4       72.43       56.65     23.48 o 
  -8  -1   4     5191.32     5167.48    211.78 o 
  -7  -1   4      415.62      437.78     25.58 o 
  -6  -1   4    16238.85    14702.69    401.16 o 
  -5  -1   4     1975.65     1780.03     57.69 o 
  -4  -1   4    22942.24    22454.09    605.39 o 
  -3  -1   4     4221.50     4026.42    144.05 o 
  -2  -1   4    21221.48    22292.41    599.32 o 
  -1  -1   4     3155.05     2998.84     72.84 o 
   0  -1   4    36511.21    39569.37    909.79 o 
   1  -1   4     2356.98     2476.03     76.84 o 
   2  -1   4    24328.65    26515.38    617.18 o 
   3  -1   4     5162.22     4079.87     97.97 o 
   4  -1   4    44047.82    43044.13   1676.61 o 
   5  -1   4     7718.90     8279.62    291.99 o 
   6  -1   4    17355.35    17639.27    469.13 o 
   7  -1   4     4956.50     4650.72    109.46 o 
   8  -1   4    16460.07    15782.59    358.59 o 
   9  -1   4     3458.25     3489.93     86.04 o 
  10  -1   4     8859.28     8882.21    264.94 o 
  11  -1   4     1425.56     1427.62     42.64 o 
  12  -1   4     2968.71     3031.60    125.48 o 
  13  -1   4      685.20      645.77     39.77 o 
  14  -1   4     1318.11     1359.49     66.04 o 
  15  -1   4      378.11      456.88     49.75 o 
 -13   0   4      995.31     1160.77     68.69 o 
 -12   0   4     1294.58     1252.79     69.71 o 
 -11   0   4     2763.58     3008.99    134.29 o 
 -10   0   4     3408.10     3593.27    154.69 o 
  -9   0   4     5941.88     6183.25    250.53 o 
  -8   0   4     3814.50     3879.46    162.91 o 
  -7   0   4    13531.55    12316.30    478.16 o 
  -6   0   4    11325.42    11640.07    585.30 o 
  -5   0   4    16456.52    13969.95    380.14 o 
  -4   0   4    21846.63    22183.55    714.46 o 
  -3   0   4    23615.69    22930.86   1521.08 o 
  -2   0   4    12458.92    11295.29    541.42 o 
  -1   0   4    26665.26    28890.05    773.36 o 
   0   0   4    13932.22    15196.18    408.06 o 
   1   0   4    29590.73    32048.67   1350.17 o 
   2   0   4    26624.49    29900.62    694.91 o 
   3   0   4    74515.73    82965.86   1926.71 o 
   4   0   4    16606.66    18439.64   1081.52 o 
   5   0   4    19874.53    21425.57    816.37 o 
   6   0   4     7047.41     6087.22    140.62 o 
   7   0   4    11253.08    11417.01    364.42 o 
   8   0   4     4131.50     4516.47    121.03 o 
   9   0   4    11911.67    11349.87    413.62 o 
  10   0   4     1224.08     1099.19     42.59 o 
  11   0   4     3874.52     4058.91    127.52 o 
  12   0   4      608.12      605.85     38.60 o 
  13   0   4     1362.67     1242.81     62.23 o 
  14   0   4      426.39      418.14     35.66 o 
  15   0   4      640.16      572.97     42.56 o 
 -13   1   4      957.85     1074.91     64.43 o 
 -12   1   4      214.33      221.03     32.44 o 
 -11   1   4     2740.12     2825.54    126.07 o 
 -10   1   4       72.40       32.73     20.84 o 
  -9   1   4     3249.63     3291.96    140.60 o 
  -8   1   4       84.51      129.01     22.46 o 
  -7   1   4     9262.43     7985.83    313.79 o 
  -6   1   4        2.32       16.65      9.96 o 
  -5   1   4    15465.68    14894.84    451.45 o 
  -4   1   4      144.10      308.86     16.91 o 
  -3   1   4    14593.88    12665.31    342.52 o 
  -2   1   4      604.21      733.25     31.85 o 
  -1   1   4     3541.84     3274.61     91.32 o 
   0   1   4     3005.12     3093.47    167.90 o 
   1   1   4     1068.16     1242.73     77.27 o 
   2   1   4       85.91      117.86      7.79 o 
   3   1   4     1598.23     1885.68     54.04 o 
   4   1   4       85.23      147.65     11.74 o 
   5   1   4      841.77      892.15     24.70 o 
   6   1   4       52.16       50.09      7.15 o 
   7   1   4      147.11      207.77     13.49 o 
   8   1   4      860.38      834.06     30.48 o 
   9   1   4      731.71      784.32     40.51 o 
  10   1   4        7.73       12.18     14.97 o 
  11   1   4        5.31      -16.14     16.14 o 
  12   1   4       92.10       31.85     18.79 o 
  13   1   4        7.22      -18.49     18.49 o 
  14   1   4       17.12       11.15     20.40 o 
  15   1   4        2.40      -13.36     22.90 o 
 -13   2   4        0.55      -10.27     23.34 o 
 -12   2   4        8.88      -19.81     19.81 o 
 -11   2   4        7.47        7.93     21.57 o 
 -10   2   4        4.44      -16.73     18.20 o 
  -9   2   4      104.11       92.02     21.57 o 
  -8   2   4      123.94      138.11     22.16 o 
  -7   2   4      588.59      608.34     38.01 o 
  -6   2   4      723.37      935.67     34.18 o 
  -5   2   4      648.97      720.46     27.47 o 
  -4   2   4      288.10      327.14     16.59 o 
  -3   2   4     4092.63     4076.43    113.48 o 
  -2   2   4     2754.65     3363.84     93.70 o 
  -1   2   4     1228.90     1352.91     39.69 o 
   0   2   4      721.32      714.23     22.36 o 
   1   2   4      842.70     1261.13     49.17 o 
   2   2   4      471.10      589.21     15.18 o 
   3   2   4     4447.90     5126.83    197.25 o 
   4   2   4     3051.37     3032.22     82.36 o 
   5   2   4     3306.73     3623.11    119.10 o 
   6   2   4     1245.75     1019.18     32.91 o 
   7   2   4     4470.66     4569.20    125.77 o 
   8   2   4     2823.90     2723.24    110.96 o 
   9   2   4     1671.42     1762.22     76.91 o 
  10   2   4     1873.14     1754.00     79.11 o 
  11   2   4      646.51      671.31     42.27 o 
  12   2   4     1197.99     1205.68     62.08 o 
  13   2   4      264.43      241.87     29.65 o 
  14   2   4      489.60      525.28     41.53 o 
  15   2   4      161.74      155.13     29.35 o 
 -13   3   4       59.73       57.53     26.12 o 
 -12   3   4     1118.92     1243.55     68.54 o 
 -11   3   4      385.37      337.71     34.64 o 
 -10   3   4     2730.16     2606.71    115.06 o 
  -9   3   4       17.99       -9.69     16.73 o 
  -8   3   4     4078.48     4031.81    165.26 o 
  -7   3   4      830.79      839.65     44.76 o 
  -6   3   4     8900.12     8050.84    312.46 o 
  -5   3   4     1856.41     2159.93     64.28 o 
  -4   3   4    24664.96    23764.64    637.20 o 
  -3   3   4     2267.08     1812.27     52.87 o 
  -2   3   4    30055.47    35254.84    941.64 o 
  -1   3   4     2115.11     2886.03    134.36 o 
   0   3   4    24940.95    25753.45    688.68 o 
   1   3   4       23.52      105.31      7.04 o 
   2   3   4    37267.13    44207.55    963.72 o 
   3   3   4     4649.42     4310.05    127.88 o 
   4   3   4    35861.28    39013.01    837.42 o 
   5   3   4       20.95       34.55      6.19 o 
   6   3   4    22139.14    20498.59    680.26 o 
   7   3   4      135.37      123.72     14.97 o 
   8   3   4    17087.70    13650.70    522.78 o 
   9   3   4       10.93       35.81     14.82 o 
  10   3   4    11235.19     9894.08    385.11 o 
  11   3   4        0.00      -11.89     17.47 o 
  12   3   4     5308.81     5108.04    209.58 o 
  13   3   4      107.80      144.42     27.74 o 
  14   3   4     2668.52     2727.79    125.48 o 
  15   3   4       10.91       91.44     26.12 o 
 -13   4   4      119.32      189.33     31.85 o 
 -12   4   4     3472.30     3936.56    168.19 o 
 -11   4   4      225.97      324.94     33.61 o 
 -10   4   4     5411.86     5431.66    220.30 o 
  -9   4   4      613.42      582.22     39.92 o 
  -8   4   4    12297.77    11480.62    444.55 o 
  -7   4   4     1929.15     2007.17     87.18 o 
  -6   4   4    16652.67    15864.37    605.70 o 
  -5   4   4     4946.03     4498.70    125.36 o 
  -4   4   4    33416.20    34376.58    919.12 o 
  -3   4   4    11294.52    10052.09    271.80 o 
  -2   4   4    47575.18    47120.75   1258.11 o 
  -1   4   4     6465.34     8121.83    219.96 o 
   0   4   4    41970.00    49020.61   1308.50 o 
   1   4   4    14663.25    14486.86    389.38 o 
   2   4   4    37194.42    41553.26    775.10 o 
   3   4   4     3703.93     4348.60    340.20 o 
   4   4   4    26404.01    27987.78    748.87 o 
   5   4   4     9721.65     9693.64    300.28 o 
   6   4   4    21308.88    20211.46    542.87 o 
   7   4   4     5448.15     4546.66    180.38 o 
   8   4   4    15134.97    13564.69    520.58 o 
   9   4   4     5165.80     4904.48    196.96 o 
  10   4   4     5554.45     5364.00    216.33 o 
  11   4   4     2623.42     2526.57    112.72 o 
  12   4   4     2609.33     2665.42    119.47 o 
  13   4   4     1014.49      910.98     57.09 o 
  14   4   4      996.97     1008.43     63.99 o 
 -13   5   4      701.52      815.58     55.18 o 
 -12   5   4      953.29      913.47     55.62 o 
 -11   5   4     2010.93     2098.90     96.87 o 
 -10   5   4      719.78      779.33     46.82 o 
  -9   5   4     2121.74     2139.11     94.37 o 
  -8   5   4     2582.95     2468.75    104.64 o 
  -7   5   4     5953.53     5424.03    213.69 o 
  -6   5   4     1943.30     2192.98     91.29 o 
  -5   5   4     7187.55     5796.08    224.99 o 
  -4   5   4     1764.78     1907.94     55.52 o 
  -3   5   4     9252.79     7844.45    212.90 o 
  -2   5   4    15607.81    16629.46    513.61 o 
  -1   5   4    24459.91    26364.46    705.39 o 
   0   5   4     8753.94     9192.99    248.71 o 
   1   5   4    19669.33    23751.49    519.43 o 
   2   5   4     3378.33     3699.16     83.86 o 
   3   5   4     8685.71     8067.48    253.68 o 
   4   5   4      815.62      619.84     41.83 o 
   5   5   4     5459.00     4723.20    261.83 o 
   6   5   4      683.13      609.16     23.39 o 
   7   5   4     4725.66     4323.72    173.48 o 
   8   5   4      472.61      527.62     34.49 o 
   9   5   4     2682.00     2322.28    101.71 o 
  10   5   4      172.79      140.45     24.36 o 
  11   5   4      370.32      336.39     35.37 o 
  12   5   4      506.18      491.52     40.95 o 
  13   5   4      406.67      351.06     40.21 o 
  14   5   4       39.64       12.62     26.42 o 
 -13   6   4      119.88      112.13     27.59 o 
 -12   6   4        5.46      -19.08     19.08 o 
 -11   6   4      228.58      223.23     28.03 o 
 -10   6   4       45.07       -9.69     19.67 o 
  -9   6   4      151.63      138.99     21.28 o 
  -8   6   4      106.21      122.99     17.76 o 
  -7   6   4      503.58      486.09     29.94 o 
  -6   6   4        7.31       -1.76     10.27 o 
  -5   6   4      128.53      183.60     17.32 o 
  -4   6   4       25.82        6.16      7.93 o 
  -3   6   4       46.27       45.36      7.05 o 
  -2   6   4      102.79      162.53     11.13 o 
  -1   6   4        4.73        1.19      5.35 o 
   0   6   4      240.57      329.70     11.64 o 
   1   6   4     5408.68     6652.09    148.51 o 
   2   6   4      160.07      155.02     11.72 o 
   3   6   4     1252.35     1067.65     34.55 o 
   4   6   4      752.64     1102.82     35.63 o 
   5   6   4      893.91     1153.95     37.81 o 
   6   6   4     1278.05     1095.26     87.77 o 
   7   6   4      485.60      449.54     32.14 o 
   8   6   4      645.87      587.50     37.87 o 
   9   6   4      174.87      186.39     24.51 o 
  10   6   4       26.67        0.15     18.93 o 
  11   6   4      802.91      749.24     50.49 o 
  12   6   4      185.99      107.29     27.74 o 
  13   6   4      193.86      118.00     31.55 o 
  14   6   4      114.81       61.79     27.74 o 
 -13   7   4      103.87       55.18     27.30 o 
 -12   7   4       54.77       45.20     24.51 o 
 -11   7   4      354.29      333.89     33.17 o 
 -10   7   4      335.05      287.22     29.21 o 
  -9   7   4      962.34      786.96     44.03 o 
  -8   7   4      867.68      799.87     43.00 o 
  -7   7   4     1777.46     1610.32     70.30 o 
  -6   7   4     1787.77     1631.89     70.01 o 
  -5   7   4     4146.55     3822.96    150.88 o 
  -4   7   4     3717.86     3441.81    136.20 o 
  -3   7   4     4216.32     3876.82    152.64 o 
  -2   7   4     4468.48     4471.55    164.16 o 
  -1   7   4    10878.05    11595.37    219.98 o 
   0   7   4    14217.83    14711.75    357.52 o 
   1   7   4    12024.85    12869.23    283.86 o 
   2   7   4     4499.88     4338.07    182.43 o 
   3   7   4    10962.99    11219.29    310.63 o 
   4   7   4     8036.19     7003.02    192.87 o 
   5   7   4     4732.62     4542.39    144.20 o 
   6   7   4     5992.60     5709.63    159.92 o 
   7   7   4     4516.73     4913.27    335.14 o 
   8   7   4     6762.83     6005.81    240.99 o 
   9   7   4     2794.89     2632.54    116.09 o 
  10   7   4     4725.56     4704.43    196.67 o 
  11   7   4     1346.75     1290.81     71.33 o 
  12   7   4     2649.25     2597.76    121.38 o 
  13   7   4      296.87      292.06     39.04 o 
 -13   8   4       58.56       44.76     25.83 o 
 -12   8   4     1108.10     1060.38     59.88 o 
 -11   8   4      142.27       88.21     22.90 o 
 -10   8   4     3491.80     3590.33    148.38 o 
  -9   8   4      158.83      123.87     21.28 o 
  -8   8   4     6762.54     6084.47    238.93 o 
  -7   8   4      282.08      270.78     24.80 o 
  -6   8   4    10641.43     8814.32    339.76 o 
  -5   8   4      440.54      501.21     29.79 o 
  -4   8   4    12055.20     9637.97    370.14 o 
  -3   8   4       92.72      102.44     14.53 o 
  -2   8   4    14570.98    15046.94    698.17 o 
  -1   8   4      103.59      195.45     19.49 o 
   0   8   4    35504.48    36820.84    804.82 o 
   1   8   4      100.30       74.25     10.69 o 
   2   8   4    26818.16    25892.19    695.48 o 
   3   8   4       69.57      100.65     11.83 o 
   4   8   4    21961.35    20079.91    541.67 o 
   5   8   4        1.75       -2.40      9.71 o 
   6   8   4    13256.54    11822.48    323.32 o 
   7   8   4      156.87      173.32     16.99 o 
   8   8   4     8304.94     7992.58    317.16 o 
   9   8   4       28.19       13.36     21.43 o 
  10   8   4     5660.43     5643.74    233.65 o 
  11   8   4      124.90       55.77     27.30 o 
  12   8   4     2452.17     2483.28    119.03 o 
  13   8   4       97.16       45.20     28.03 o 
 -13   9   4       68.99       43.15     27.45 o 
 -12   9   4     1047.83     1144.63     62.96 o 
 -11   9   4      142.50      201.51     27.45 o 
 -10   9   4     2171.84     2074.10     91.14 o 
  -9   9   4      511.07      506.49     33.61 o 
  -8   9   4     3494.51     3335.25    135.76 o 
  -7   9   4      794.56      768.03     39.48 o 
  -6   9   4     5087.07     4259.15    169.37 o 
  -5   9   4      738.08      843.32     41.98 o 
  -4   9   4     9345.96     8539.43    329.78 o 
  -3   9   4     1936.55     1933.46     59.33 o 
  -2   9   4     6624.20     6622.68    150.59 o 
  -1   9   4     1947.18     2145.22     52.34 o 
   0   9   4     8993.74     8135.68    315.25 o 
   1   9   4     3171.04     3155.68     91.68 o 
   2   9   4    10370.37    10250.05    280.46 o 
   3   9   4     4872.66     4916.04    139.00 o 
   4   9   4     5412.12     5214.52    147.61 o 
   5   9   4     1956.82     1893.78     60.63 o 
   6   9   4     4503.21     4604.31    132.93 o 
   7   9   4     1453.89     1358.87     60.76 o 
   8   9   4     2125.86     2162.60    101.12 o 
   9   9   4      615.56      557.56     46.38 o 
  10   9   4      979.30     1006.96     63.55 o 
  11   9   4      189.70      131.80     32.88 o 
  12   9   4      840.51      813.08     59.15 o 
 -12  10   4       73.79       86.15     23.04 o 
 -11  10   4      192.62      216.92     25.83 o 
 -10  10   4       58.34       74.26     17.91 o 
  -9  10   4      140.33      174.36     21.43 o 
  -8  10   4      227.24      220.88     23.04 o 
  -7  10   4      364.50      378.51     26.71 o 
  -6  10   4       51.89       35.96     13.65 o 
  -5  10   4      282.34      298.57     18.64 o 
  -4  10   4       28.22       13.34      9.88 o 
  -3  10   4      343.68      409.16     16.94 o 
  -2  10   4        2.40        4.59      7.34 o 
  -1  10   4       31.63       31.18      8.92 o 
   0  10   4       30.22       42.27     14.68 o 
   1  10   4      171.70      157.33     19.08 o 
   2  10   4      100.44      136.64     18.93 o 
   3  10   4        2.66       -6.08     10.12 o 
   4  10   4      138.52      113.99     16.14 o 
   5  10   4        6.82      -11.62     11.62 o 
   6  10   4       11.10      -12.77     12.77 o 
   7  10   4      209.89      196.29     19.99 o 
   8  10   4       37.33       34.05     24.95 o 
   9  10   4       29.65      -21.72     23.92 o 
  10  10   4        5.05        0.29     25.39 o 
  11  10   4       23.23      -17.61     27.30 o 
 -12  11   4        1.76      -21.28     21.28 o 
 -11  11   4       72.69       13.94     19.67 o 
 -10  11   4        5.04       -4.26     16.73 o 
  -9  11   4      142.45      100.53     19.08 o 
  -8  11   4        8.69        8.07     14.53 o 
  -7  11   4      264.17      221.91     23.04 o 
  -6  11   4       91.00       74.93     13.46 o 
  -5  11   4      833.94      917.16     34.93 o 
  -4  11   4       10.89       15.35      9.01 o 
  -3  11   4     2046.86     2245.74     68.23 o 
  -2  11   4      244.99      252.73     24.07 o 
  -1  11   4     2373.64     2579.41    109.19 o 
   0  11   4       94.45      142.51     19.81 o 
   1  11   4     2472.34     2609.20    110.22 o 
   2  11   4      362.57      325.09     27.59 o 
   3  11   4     2896.12     2724.12    115.65 o 
   4  11   4      859.91      877.66     47.85 o 
   5  11   4     1599.28     1667.55     78.37 o 
   6  11   4      296.80      312.92     23.98 o 
   7  11   4     1740.88     1845.67     64.51 o 
   8  11   4      294.78      316.28     39.04 o 
   9  11   4     1172.44     1125.40     70.45 o 
  10  11   4      293.03      317.75     41.68 o 
  11  11   4      613.62      535.40     52.10 o 
 -11  12   4      232.21      182.58     27.15 o 
 -10  12   4      502.96      457.47     34.64 o 
  -9  12   4      267.21      288.54     28.91 o 
  -8  12   4      632.89      725.32     33.17 o 
  -7  12   4      719.70      720.00     32.71 o 
  -6  12   4     1456.51     1614.90     52.88 o 
  -5  12   4      883.22      990.20     37.66 o 
  -4  12   4     3267.29     3531.54    102.90 o 
  -3  12   4      269.45      282.38     27.89 o 
  -2  12   4     1555.96     1583.16     73.97 o 
  -1  12   4     1290.56     1323.53     64.43 o 
   0  12   4     2037.32     2110.49     93.05 o 
   1  12   4     1485.41     1433.46     68.39 o 
   2  12   4     3562.42     3360.21    139.87 o 
   3  12   4     1360.13     1148.00     58.41 o 
   4  12   4     3772.02     3572.72    149.26 o 
   5  12   4     2000.46     1852.48     87.18 o 
   6  12   4     4009.08     3978.53    167.31 o 
   7  12   4     1182.62     1271.87     70.74 o 
   8  12   4     2198.59     2782.24    131.50 o 
   9  12   4      556.75      644.16     47.99 o 
 -10  13   4      609.06      681.14     35.23 o 
  -9  13   4       13.19       14.85     16.50 o 
  -8  13   4     1186.34     1305.04     46.70 o 
  -7  13   4        6.77        7.17     14.50 o 
  -6  13   4     1818.01     1984.04     64.18 o 
  -5  13   4       17.40       33.97     14.76 o 
  -4  13   4     3198.20     3293.43    138.55 o 
  -3  13   4        0.11      -18.20     18.20 o 
  -2  13   4     3359.00     3583.88    149.26 o 
  -1  13   4      148.10      120.94     23.78 o 
   0  13   4     5706.36     5460.87    219.71 o 
   1  13   4       31.40       38.45     18.79 o 
   2  13   4     3731.20     3591.36    150.44 o 
   3  13   4       55.66       40.36     20.69 o 
   4  13   4     2967.65     2691.69    118.29 o 
   5  13   4       83.36       69.13     24.66 o 
   6  13   4     2270.52     2275.02    106.11 o 
   7  13   4       69.18      100.53     29.79 o 
   8  13   4     1291.29     1875.81     86.45 o 
  -9  14   4       46.38       39.99     17.79 o 
  -8  14   4      285.92      329.53     24.33 o 
  -7  14   4      105.88       87.89     16.74 o 
  -6  14   4      473.60      457.62     37.13 o 
  -5  14   4      176.51      169.07     26.86 o 
  -4  14   4      410.09      408.45     36.69 o 
  -3  14   4      122.12       97.75     23.48 o 
  -2  14   4      449.46      423.13     35.08 o 
  -1  14   4      325.37      287.37     30.53 o 
   0  14   4      181.94      196.08     26.27 o 
   1  14   4      130.37      120.49     24.07 o 
   2  14   4       99.92       87.47     22.60 o 
   3  14   4        6.10        0.73     19.67 o 
   4  14   4      284.52      248.77     31.55 o 
   5  14   4       26.26       -8.66     21.57 o 
   6  14   4      129.24      101.12     30.38 o 
   7  14   4       22.52      -25.10     25.10 o 
  -7  15   4       21.14       -3.23     22.60 o 
  -6  15   4        7.26       16.29     23.34 o 
  -5  15   4       36.33       32.14     22.16 o 
  -4  15   4        0.21       10.71     20.84 o 
  -3  15   4      105.02      126.81     25.24 o 
  -2  15   4        2.55        0.59     19.52 o 
  -1  15   4      193.79      154.84     25.39 o 
   0  15   4        2.34       19.08     20.55 o 
   1  15   4      287.40      249.65     30.09 o 
   2  15   4       26.41       41.09     21.72 o 
   3  15   4      208.18      185.81     29.21 o 
   4  15   4        1.19      -15.26     22.01 o 
   5  15   4      238.85      188.59     32.88 o 
  -1 -11   5        5.37      -22.75     22.75 o 
   0 -11   5       59.56       29.21     34.64 o 
   1 -11   5        0.43      -29.35     29.35 o 
   2 -11   5      193.11      189.77     38.45 o 
   3 -11   5        3.87      -27.45     27.45 o 
   4 -11   5      182.66       60.76     31.55 o 
  -3 -10   5       97.60      112.86     39.04 o 
  -2 -10   5     1529.13     1624.99     93.34 o 
  -1 -10   5      200.32      144.86     35.81 o 
   0 -10   5     1405.34     1548.09     88.21 o 
   1 -10   5      189.44      189.47     41.09 o 
   2 -10   5     1423.70     1401.61     79.99 o 
   3 -10   5      217.78      194.17     34.34 o 
   4 -10   5     1410.49     1267.32     72.06 o 
   5 -10   5      279.53      275.19     35.08 o 
   6 -10   5     1226.36     1151.53     68.83 o 
   7 -10   5      164.95      218.53     47.99 o 
   8 -10   5     1040.98     1084.05     49.36 o 
   9 -10   5      163.20      201.66     44.47 o 
  -5  -9   5      867.85      978.34     70.59 o 
  -4  -9   5     1151.25     1194.67     77.79 o 
  -3  -9   5      949.18     1034.41     70.15 o 
  -2  -9   5     1664.98     1807.86     96.87 o 
  -1  -9   5     1516.11     1857.47     97.31 o 
   0  -9   5     2196.09     2354.86    114.18 o 
   1  -9   5     1829.18     2052.08    102.15 o 
   2  -9   5     1488.91     1431.55     77.20 o 
   3  -9   5     1276.92     1259.99     69.86 o 
   4  -9   5     1065.81      944.29     57.83 o 
   5  -9   5     1235.82     1236.94     66.63 o 
   6  -9   5      665.27      641.22     60.03 o 
   7  -9   5     1041.50     1093.28     47.63 o 
   8  -9   5      494.86      479.07     29.56 o 
   9  -9   5      651.31      717.05     43.02 o 
  10  -9   5      282.02      335.76     32.53 o 
  -8  -8   5       35.62      -13.36     31.85 o 
  -7  -8   5     1055.18     1077.56     72.36 o 
  -6  -8   5       65.70       10.27     31.26 o 
  -5  -8   5      931.67      957.21     65.75 o 
  -4  -8   5      353.87      484.91     48.43 o 
  -3  -8   5     2161.58     2219.10    110.66 o 
  -2  -8   5        2.90      -18.35     24.22 o 
  -1  -8   5     2217.35     2318.90    111.25 o 
   0  -8   5        1.43       -5.28     22.31 o 
   1  -8   5     1235.49     1240.32     70.01 o 
   2  -8   5      117.09      123.14     26.12 o 
   3  -8   5     1154.38     1137.73     62.67 o 
   4  -8   5       16.94        8.51     18.20 o 
   5  -8   5      431.06      397.30     34.93 o 
   6  -8   5       10.23        6.50     14.84 o 
   7  -8   5      487.37      423.55     28.41 o 
   8  -8   5       12.99      -15.16     15.19 o 
   9  -8   5      300.31      286.41     20.13 o 
  10  -8   5       46.82       23.25     15.63 o 
  11  -8   5      172.43      139.61     19.07 o 
  -8  -7   5        1.34        8.51     31.41 o 
  -7  -7   5       42.53       -6.31     29.06 o 
  -6  -7   5        7.60      -13.21     27.00 o 
  -5  -7   5        8.10      -25.10     25.10 o 
  -4  -7   5       44.62       31.41     26.86 o 
  -3  -7   5        6.41       -1.61     24.07 o 
  -2  -7   5        1.44      -22.60     22.60 o 
  -1  -7   5      131.98      102.00     28.62 o 
   0  -7   5      391.42      363.83     37.28 o 
   1  -7   5      127.77       89.23     27.15 o 
   2  -7   5      486.07      450.86     39.92 o 
   3  -7   5       10.00      -18.49     18.49 o 
   4  -7   5      265.02      223.53     23.48 o 
   5  -7   5       61.71       34.27     13.33 o 
   6  -7   5      148.54      173.91     18.95 o 
   7  -7   5       78.16       74.31     17.21 o 
   8  -7   5      305.00      279.02     22.37 o 
   9  -7   5      122.67      120.60     15.96 o 
  10  -7   5      459.98      460.80     23.40 o 
  11  -7   5       73.04       66.42     16.86 o 
  12  -7   5      212.90      231.39     21.32 o 
  -9  -6   5      100.23       38.31     27.45 o 
  -8  -6   5      908.45      885.59     64.28 o 
  -7  -6   5      148.28       66.48     31.41 o 
  -6  -6   5     2122.70     2061.33    103.32 o 
  -5  -6   5      157.35      155.72     32.29 o 
  -4  -6   5     2505.38     2613.46    122.26 o 
  -3  -6   5      470.85      445.43     42.12 o 
  -2  -6   5     4468.07     4351.90    184.93 o 
  -1  -6   5      552.04      558.88     43.59 o 
   0  -6   5     6148.79     6200.86    251.26 o 
   1  -6   5      354.23      333.75     34.78 o 
   2  -6   5     5536.83     5743.24    231.45 o 
   3  -6   5      550.14      590.58     40.95 o 
   4  -6   5     5338.01     5561.28    162.07 o 
   5  -6   5      186.68      217.65     14.52 o 
   6  -6   5     3605.05     3655.59    113.33 o 
   7  -6   5       64.94       68.58     15.00 o 
   8  -6   5     3388.99     3608.14     98.30 o 
   9  -6   5       10.00        3.77     12.73 o 
  10  -6   5     2626.33     2636.03     63.71 o 
  11  -6   5        3.91      -14.29     14.29 o 
  12  -6   5     1323.73     1458.03     43.65 o 
  13  -6   5        2.50      -10.90     23.15 o 
 -10  -5   5     2003.71     2321.98     85.27 o 
  -9  -5   5      181.33      135.76     33.46 o 
  -8  -5   5     3453.38     3898.10    172.74 o 
  -7  -5   5      163.94      197.40     35.22 o 
  -6  -5   5     5178.66     5357.40    224.55 o 
  -5  -5   5      526.09      514.56     43.74 o 
  -4  -5   5     6815.06     6878.77    280.03 o 
  -3  -5   5     1034.06     1056.27     60.91 o 
  -2  -5   5    12446.37    11355.57    446.32 o 
  -1  -5   5     1551.71     1528.71     77.05 o 
   0  -5   5    12387.20    11257.50    336.69 o 
   1  -5   5     1787.62     1843.09     85.12 o 
   2  -5   5    14688.52    13011.24    365.91 o 
   3  -5   5     1608.01     1476.67     50.19 o 
   4  -5   5    12100.04    12186.21    343.57 o 
   5  -5   5     2076.83     1988.35     47.27 o 
   6  -5   5     6486.01     6370.96    205.62 o 
   7  -5   5     1036.67     1056.75     37.65 o 
   8  -5   5     4314.67     4438.61    117.30 o 
   9  -5   5      703.68      678.47     25.09 o 
  10  -5   5     2897.71     2973.96     69.84 o 
  11  -5   5      616.11      644.69     26.40 o 
  12  -5   5     1649.42     1730.26     48.30 o 
  13  -5   5      230.27      269.33     26.10 o 
  14  -5   5      800.73      973.64     80.57 o 
 -11  -4   5      763.19      947.96     67.95 o 
 -10  -4   5     1012.79     1102.65     72.06 o 
  -9  -4   5     1648.85     1791.13     94.66 o 
  -8  -4   5     2522.65     2710.33    126.37 o 
  -7  -4   5     2942.17     3041.81    178.61 o 
  -6  -4   5     2440.48     2335.53     76.89 o 
  -5  -4   5     4117.74     4373.00    129.55 o 
  -4  -4   5     3775.56     3659.61    157.04 o 
  -3  -4   5     8774.13     8504.35    338.30 o 
  -2  -4   5     4328.45     4307.29    179.49 o 
  -1  -4   5     5455.26     5450.45    221.32 o 
   0  -4   5     4081.69     4378.52    334.77 o 
   1  -4   5     9169.17     8238.44    199.67 o 
   2  -4   5     1970.97     1841.06     50.73 o 
   3  -4   5     5495.61     5090.99    126.17 o 
   4  -4   5     2014.32     2133.74     49.42 o 
   5  -4   5     5815.38     5541.97    224.08 o 
   6  -4   5     1431.92     1493.41     56.40 o 
   7  -4   5     1448.86     1457.21     55.99 o 
   8  -4   5      937.78     1031.04     29.86 o 
   9  -4   5      411.31      405.36     19.63 o 
  10  -4   5      520.69      579.27     31.88 o 
  11  -4   5      567.51      543.88     28.19 o 
  12  -4   5      250.51      246.41     22.91 o 
  13  -4   5      273.61      213.17     24.41 o 
  14  -4   5      100.51       68.65     27.04 o 
 -11  -3   5      345.28      328.90     42.86 o 
 -10  -3   5       36.33       -9.69     26.56 o 
  -9  -3   5      561.15      596.02     51.22 o 
  -8  -3   5      237.36      201.80     32.88 o 
  -7  -3   5      503.49      489.72     30.28 o 
  -6  -3   5        4.12       -2.72     13.77 o 
  -5  -3   5      233.61      240.30     35.44 o 
  -4  -3   5       17.70        6.82     12.24 o 
  -3  -3   5      681.03      711.79     30.34 o 
  -2  -3   5       64.72       55.68     11.12 o 
  -1  -3   5        8.74       -0.20      6.97 o 
   0  -3   5      570.11      617.35     28.68 o 
   1  -3   5      913.84      843.01     52.54 o 
   2  -3   5      378.75      315.21     20.48 o 
   3  -3   5      100.92      136.05     13.78 o 
   4  -3   5       68.49       47.80      7.84 o 
   5  -3   5      162.54      179.04     29.12 o 
   6  -3   5      201.83      274.74     69.20 o 
   7  -3   5        8.19      -15.24     27.30 o 
   8  -3   5       32.90       29.27     10.54 o 
   9  -3   5       84.29       36.52     17.24 o 
  10  -3   5       20.85        4.47     15.88 o 
  11  -3   5      148.75      123.79     32.88 o 
  12  -3   5       63.41       60.22     17.50 o 
  13  -3   5       87.01       35.38     19.35 o 
  14  -3   5       30.74      -26.42     31.70 o 
 -12  -2   5       49.23       16.73     27.15 o 
 -11  -2   5      116.49      118.59     32.73 o 
 -10  -2   5      145.09      137.08     31.70 o 
  -9  -2   5      532.44      484.77     46.23 o 
  -8  -2   5      366.30      319.66     36.54 o 
  -7  -2   5      997.55      952.68     45.64 o 
  -6  -2   5     1169.52     1168.10     53.42 o 
  -5  -2   5     1186.17     1320.13     86.45 o 
  -4  -2   5     3620.14     3877.69    113.78 o 
  -3  -2   5     1491.18     1416.11     47.71 o 
  -2  -2   5     3174.84     3155.90     78.28 o 
  -1  -2   5     3551.46     3725.39    105.81 o 
   0  -2   5     4639.17     4251.23    102.17 o 
   1  -2   5     4622.30     4432.77    184.00 o 
   2  -2   5     3683.53     3951.32    138.99 o 
   3  -2   5     1872.41     2497.62     62.86 o 
   4  -2   5     4198.98     3480.88    117.51 o 
   5  -2   5     6559.93     5607.11    153.09 o 
   6  -2   5     9083.48     8660.76    561.31 o 
   7  -2   5     2357.18     2421.28     62.80 o 
   8  -2   5     2731.29     2996.02     95.15 o 
   9  -2   5     1532.76     1484.18     54.92 o 
  10  -2   5     1462.92     1445.08     79.25 o 
  11  -2   5      989.88      921.05     43.34 o 
  12  -2   5     1745.86     1750.51     68.13 o 
  13  -2   5      278.34      242.58     38.75 o 
  14  -2   5     1063.15     1104.56     73.97 o 
 -12  -1   5     1476.22     1569.95     85.42 o 
 -11  -1   5      197.07      141.19     30.09 o 
 -10  -1   5     4220.66     4306.85    184.34 o 
  -9  -1   5     1125.27     1211.26     68.83 o 
  -8  -1   5     8513.18     8166.35    326.55 o 
  -7  -1   5     1168.47     1180.93     54.38 o 
  -6  -1   5    13041.68    12096.76    333.23 o 
  -5  -1   5      785.21      903.01     36.10 o 
  -4  -1   5    16454.12    14629.19    398.46 o 
  -3  -1   5     2837.34     3387.64     98.72 o 
  -2  -1   5    22154.97    21325.70   1172.07 o 
  -1  -1   5     4956.58     4950.21    117.59 o 
   0  -1   5    58823.81    63167.65   1450.03 o 
   1  -1   5     1972.84     2205.08     54.89 o 
   2  -1   5    35746.61    36435.49   1052.32 o 
   3  -1   5     2782.73     2802.32    105.09 o 
   4  -1   5    52257.85    56565.94   1700.43 o 
   5  -1   5      111.83      151.10     10.33 o 
   6  -1   5    30487.77    31094.38    721.74 o 
   7  -1   5      664.25      561.12     36.47 o 
   8  -1   5    16040.35    15980.15    364.30 o 
   9  -1   5        0.80       30.76     18.22 o 
  10  -1   5     8238.48     8315.36    242.09 o 
  11  -1   5       12.89       40.18     11.82 o 
  12  -1   5     4236.67     4384.21    205.11 o 
  13  -1   5        9.65       42.42     26.56 o 
  14  -1   5     2618.00     2241.26    106.99 o 
  15  -1   5        3.55        0.44     30.82 o 
 -12   0   5     1990.06     2104.33    104.06 o 
 -11   0   5       98.26      114.04     28.03 o 
 -10   0   5     5766.86     5602.94    231.74 o 
  -9   0   5      179.61      197.69     28.91 o 
  -8   0   5     8363.59     6470.62    261.24 o 
  -7   0   5      235.25      204.87     19.04 o 
  -6   0   5    17555.02    16098.26    438.62 o 
  -5   0   5     2185.76     2249.20     69.94 o 
  -4   0   5    23001.49    22292.93   1050.62 o 
  -3   0   5     2864.37     2618.69     97.23 o 
  -2   0   5    23897.42    24090.86    647.16 o 
  -1   0   5     7688.25     7883.24    215.07 o 
   0   0   5    35846.68    37280.44    996.54 o 
   1   0   5     8452.33     7936.40    184.22 o 
   2   0   5     9284.69     8193.31    240.50 o 
   3   0   5     3162.87     3166.10     77.17 o 
   4   0   5    16829.87    17895.46    415.60 o 
   5   0   5     6394.44     5733.11    198.64 o 
   6   0   5    10415.59     9655.63    219.94 o 
   7   0   5     3809.80     3778.14    179.55 o 
   8   0   5     6022.93     6217.98    145.64 o 
   9   0   5     1475.52     1671.76     45.54 o 
  10   0   5     3754.13     4170.00    139.25 o 
  11   0   5      673.13      618.67     26.43 o 
  12   0   5     1206.50     1112.63     55.77 o 
  13   0   5      192.83      153.22     23.92 o 
  14   0   5      822.12      797.38     47.26 o 
  15   0   5      138.88      164.52     24.51 o 
 -13   1   5      321.09      346.51     36.84 o 
 -12   1   5      187.76      172.30     31.55 o 
 -11   1   5      658.73      786.96     52.69 o 
 -10   1   5      419.40      343.87     36.54 o 
  -9   1   5     1558.84     1472.80     74.85 o 
  -8   1   5      357.54      326.26     32.73 o 
  -7   1   5     2256.56     2254.76    100.83 o 
  -6   1   5      753.91      791.92     32.53 o 
  -5   1   5     1694.56     1358.49     72.58 o 
  -4   1   5     2447.88     2502.76     74.40 o 
  -3   1   5     3695.89     3612.97    140.75 o 
  -2   1   5       29.34       52.75      7.72 o 
  -1   1   5     3337.17     3096.14     87.26 o 
   0   1   5      194.65      131.77     25.61 o 
   1   1   5     1684.85     1585.76     45.92 o 
   2   1   5     1174.42     1350.69     55.92 o 
   3   1   5     7955.03     7814.33    214.37 o 
   4   1   5      247.72      172.53     13.94 o 
   5   1   5      626.94     1092.97     33.04 o 
   6   1   5      116.86      220.23     20.47 o 
   7   1   5      540.44      566.18     42.56 o 
   8   1   5       38.77        8.32     14.97 o 
   9   1   5       95.91      155.60     14.68 o 
  10   1   5      104.16       98.30     14.60 o 
  11   1   5       46.05       54.45     17.47 o 
  12   1   5       21.15        2.05     17.32 o 
  13   1   5        2.98      -17.91     17.91 o 
  14   1   5      104.83       54.89     23.63 o 
  15   1   5        4.21       -3.82     21.72 o 
 -13   2   5        0.24       26.12     20.69 o 
 -12   2   5       11.29      -16.00     23.92 o 
 -11   2   5        1.22      -17.76     21.28 o 
 -10   2   5       78.19       49.17     22.60 o 
  -9   2   5       74.84       85.86     23.78 o 
  -8   2   5        0.23      -15.26     16.58 o 
  -7   2   5       14.90       -2.20     16.58 o 
  -6   2   5      728.52      620.84     44.76 o 
  -5   2   5     3120.26     3484.25    100.91 o 
  -4   2   5       53.04       75.89     10.78 o 
  -3   2   5     2801.07     2348.12     70.08 o 
  -2   2   5       74.59      110.77      9.07 o 
  -1   2   5     5650.25     5559.94    152.45 o 
   0   2   5      199.65      280.76     24.88 o 
   1   2   5     4142.66     4319.41    233.87 o 
   2   2   5      907.97     1061.78     31.95 o 
   3   2   5     9734.57    10168.65    294.63 o 
   4   2   5      499.84      586.18     28.33 o 
   5   2   5     4039.87     4175.43    112.76 o 
   6   2   5      453.49      417.62     17.63 o 
   7   2   5     3676.78     3696.59    157.63 o 
   8   2   5     1566.16     1690.87     52.52 o 
   9   2   5     3357.63     3511.37    141.48 o 
  10   2   5      669.26      573.41     35.08 o 
  11   2   5     3091.42     2900.24    121.82 o 
  12   2   5      346.95      357.82     32.58 o 
  13   2   5     1512.82     1460.61     73.09 o 
  14   2   5      133.25      164.96     28.18 o 
  15   2   5      701.36      785.20     52.40 o 
 -13   3   5      618.60     1164.44     58.27 o 
 -12   3   5      678.67      742.64     51.66 o 
 -11   3   5     1528.33     1511.69     77.79 o 
 -10   3   5      866.97      780.65     50.19 o 
  -9   3   5     2231.71     2096.26     95.84 o 
  -8   3   5     2826.49     2970.98    126.66 o 
  -7   3   5     5372.13     5195.51    208.85 o 
  -6   3   5     8956.73     9233.34    358.99 o 
  -5   3   5    11919.31    11366.21    309.73 o 
  -4   3   5    13436.48    14504.75    392.28 o 
  -3   3   5    14868.41    15207.27    409.93 o 
  -2   3   5    21015.47    21180.03    568.09 o 
  -1   3   5    10874.98     9055.33    244.97 o 
   0   3   5     8060.64     9333.27    252.03 o 
   1   3   5     2588.31     2428.13    137.37 o 
   2   3   5    25141.31    28760.70    769.00 o 
   3   3   5    22738.47    25463.23    485.73 o 
   4   3   5    32062.44    37954.32    814.51 o 
   5   3   5    10928.02    10750.50    255.29 o 
   6   3   5    15324.66    15050.24    504.29 o 
   7   3   5     6825.72     6209.79    168.35 o 
   8   3   5    13333.13    12319.82    472.15 o 
   9   3   5     5639.99     5098.21    202.10 o 
  10   3   5     9469.79     8335.86    325.09 o 
  11   3   5     1630.01     1682.67     78.67 o 
  12   3   5     4236.00     3985.87    166.58 o 
  13   3   5      713.44      723.26     47.99 o 
  14   3   5     1376.23     1299.47     71.03 o 
  15   3   5      322.18      385.11     41.24 o 
 -13   4   5      152.44      121.82     31.41 o 
 -12   4   5     2438.52     2899.21    131.50 o 
 -11   4   5      317.40      320.10     36.10 o 
 -10   4   5     4875.43     4983.58    205.62 o 
  -9   4   5       16.80       61.49     20.84 o 
  -8   4   5     6885.88     6544.88    260.36 o 
  -7   4   5      153.57      204.59     23.63 o 
  -6   4   5    18228.81    18350.58    700.66 o 
  -5   4   5     1260.86     1372.88     43.89 o 
  -4   4   5    29207.84    28552.20    765.37 o 
  -3   4   5     2592.20     2761.65    193.80 o 
  -2   4   5    46861.18    46581.14   1244.42 o 
  -1   4   5     2620.58     2391.96     68.23 o 
   0   4   5    26647.37    28057.35    751.00 o 
   1   4   5      282.16      363.29     15.01 o 
   2   4   5    40547.54    46693.16   1018.12 o 
   3   4   5      211.09      160.46     12.01 o 
   4   4   5    43665.70    49184.99   1166.35 o 
   5   4   5        7.28       35.97      6.26 o 
   6   4   5    19495.21    19007.80    722.97 o 
   7   4   5        0.47       10.86     11.45 o 
   8   4   5    15156.42    13363.48    512.36 o 
   9   4   5        3.74        2.64     15.26 o 
  10   4   5     9879.47     9211.17    359.43 o 
  11   4   5      124.53       64.28     20.40 o 
  12   4   5     3054.78     2971.28    130.33 o 
  13   4   5       82.30       64.72     25.83 o 
  14   4   5     1651.71     1642.90     85.56 o 
 -13   5   5       73.79       89.53     27.00 o 
 -12   5   5     1519.41     1540.90     79.40 o 
 -11   5   5      236.60      275.92     31.99 o 
 -10   5   5     2451.25     2426.04    108.46 o 
  -9   5   5      283.71      307.18     30.23 o 
  -8   5   5     3777.21     3961.36    162.18 o 
  -7   5   5      968.18      908.77     46.97 o 
  -6   5   5     5711.90     5619.08    220.88 o 
  -5   5   5     1499.06     1685.02     72.36 o 
  -4   5   5    14888.88    14753.65    782.78 o 
  -3   5   5     6412.25     6981.98    190.64 o 
  -2   5   5     9717.23     8218.52    223.12 o 
  -1   5   5     5744.14     5448.32    149.49 o 
   0   5   5     8293.93     8261.58    258.16 o 
   1   5   5     2697.77     3156.62    172.67 o 
   2   5   5     3388.78     3492.75     79.68 o 
   3   5   5     1070.87     1197.13     37.20 o 
   4   5   5     7173.99     7032.99    192.20 o 
   5   5   5     2892.20     3007.59    134.66 o 
   6   5   5     2803.68     2867.65    114.18 o 
   7   5   5      461.58      490.34     30.97 o 
   8   5   5     2202.75     2082.02     90.26 o 
   9   5   5      543.26      492.25     34.05 o 
  10   5   5      874.28      860.64     48.58 o 
  11   5   5      418.58      384.38     33.90 o 
  12   5   5       98.12       58.27     24.51 o 
  13   5   5       16.29      -21.72     21.72 o 
  14   5   5      134.74      140.45     31.70 o 
 -13   6   5       11.72      -15.26     25.98 o 
 -12   6   5       66.68       45.79     24.07 o 
 -11   6   5      198.30      200.19     28.77 o 
 -10   6   5        2.75      -16.58     16.58 o 
  -9   6   5        1.41      -11.45     16.00 o 
  -8   6   5        9.86        1.76     14.68 o 
  -7   6   5        6.60       14.82     13.21 o 
  -6   6   5       25.88       15.70     11.89 o 
  -5   6   5      158.40      166.58     17.02 o 
  -4   6   5      352.44      444.52     19.16 o 
  -3   6   5       60.92       49.46      7.76 o 
  -2   6   5      963.59     1206.67     37.77 o 
  -1   6   5      491.21      642.41     22.97 o 
   0   6   5        2.75        7.64      5.95 o 
   1   6   5      504.63      550.23     17.05 o 
   2   6   5      747.69      911.94     32.71 o 
   3   6   5      478.92      514.97     20.74 o 
   4   6   5     1399.30     1817.82     54.73 o 
   5   6   5     2570.64     2575.35     74.87 o 
   6   6   5       64.83       67.60      9.88 o 
   7   6   5     2440.68     2773.88    115.95 o 
   8   6   5      109.42      148.23     20.84 o 
   9   6   5     1749.03     1592.41     74.70 o 
  10   6   5       11.81       -9.69     17.02 o 
  11   6   5     1769.51     1568.78     78.23 o 
  12   6   5       10.66      -19.67     19.67 o 
  13   6   5      659.25      553.89     47.99 o 
  14   6   5        4.00      -19.23     22.16 o 
 -12   7   5       22.57      -22.60     22.90 o 
 -11   7   5      534.87      463.93     42.12 o 
 -10   7   5       31.23       -5.58     18.20 o 
  -9   7   5     2282.71     2267.53     99.51 o 
  -8   7   5      330.63      245.39     25.98 o 
  -7   7   5     3366.28     2961.88    121.67 o 
  -6   7   5      181.34      191.97     19.67 o 
  -5   7   5     4579.54     3969.58    157.33 o 
  -4   7   5      296.38      211.20     19.23 o 
  -3   7   5     9758.76     8959.38    309.02 o 
  -2   7   5     2940.19     3073.56     87.53 o 
  -1   7   5     7525.82     6120.95    168.53 o 
   0   7   5     3562.75     3441.69     79.54 o 
   1   7   5    18503.98    18551.41    407.75 o 
   2   7   5     1579.58     1873.14     56.40 o 
   3   7   5     9350.87     8670.56    236.88 o 
   4   7   5     1012.94     1078.98     42.49 o 
   5   7   5    10131.97     9607.39    262.56 o 
   6   7   5     2685.65     2926.20     85.87 o 
   7   7   5     9413.22     8659.48    338.74 o 
   8   7   5     2268.14     2377.31    104.06 o 
   9   7   5     5509.26     5518.99    223.08 o 
  10   7   5     1286.67     1124.67     60.61 o 
  11   7   5     4313.26     4316.68    182.87 o 
  12   7   5     1067.11      945.91     60.03 o 
  13   7   5     1515.01     1569.22     84.83 o 
 -12   8   5      578.20      611.28     46.08 o 
 -11   8   5     1108.66     1157.98     62.82 o 
 -10   8   5     1233.80     1261.45     63.70 o 
  -9   8   5     2387.09     2441.60    106.11 o 
  -8   8   5     3617.82     3599.43    146.91 o 
  -7   8   5     3276.67     3090.60    126.66 o 
  -6   8   5     5162.49     4185.47    166.58 o 
  -5   8   5     4648.24     3857.30    153.66 o 
  -4   8   5    10499.44     9591.30    368.97 o 
  -3   8   5     6390.68     6051.16    235.71 o 
  -2   8   5    14810.97    13903.13    531.29 o 
  -1   8   5    10113.96    10381.03    232.77 o 
   0   8   5    25308.35    28767.88    629.89 o 
   1   8   5    16752.49    17094.87    376.20 o 
   2   8   5    20980.75    21737.03    590.37 o 
   3   8   5     7681.50     7378.31    239.38 o 
   4   8   5    15197.51    14738.86    399.60 o 
   5   8   5     3182.55     3320.14     96.56 o 
   6   8   5    10819.92    10064.00    276.21 o 
   7   8   5     3919.45     3944.33    163.35 o 
   8   8   5     9920.39     8793.48    346.51 o 
   9   8   5     1602.76     1624.26     79.99 o 
  10   8   5     4607.10     4393.14    184.63 o 
  11   8   5     1184.64     1239.44     70.45 o 
  12   8   5     2125.26     2096.99    104.20 o 
  13   8   5      551.96      515.00     49.31 o 
 -12   9   5      911.18     1050.40     61.64 o 
 -11   9   5       31.99       30.38     21.28 o 
 -10   9   5     1873.38     2062.79     93.20 o 
  -9   9   5       29.64       32.73     16.00 o 
  -8   9   5     3414.07     3407.02    139.57 o 
  -7   9   5      185.33      178.47     20.25 o 
  -6   9   5     6189.44     5327.16    209.73 o 
  -5   9   5       38.29       30.38     13.06 o 
  -4   9   5     6482.56     5830.13    228.22 o 
  -3   9   5       13.12       38.31     13.06 o 
  -2   9   5     8536.83     8744.05    905.69 o 
  -1   9   5      121.62      206.26     14.89 o 
   0   9   5    17776.94    17907.27    394.67 o 
   1   9   5      762.83      875.67     32.50 o 
   2   9   5    10122.61    10093.08    276.15 o 
   3   9   5       72.06       64.36     12.07 o 
   4   9   5     4141.39     4311.45    170.62 o 
   5   9   5       21.60       16.58     11.38 o 
   6   9   5     3181.64     3384.32    100.22 o 
   7   9   5       42.69       -5.28     11.70 o 
   8   9   5     1484.19     1546.62     76.76 o 
   9   9   5        6.59       -3.82     19.81 o 
  10   9   5     1221.70     1168.26     68.39 o 
  11   9   5        8.53       -4.84     24.51 o 
  12   9   5      576.38      467.30     47.55 o 
 -12  10   5      151.41      166.58     27.45 o 
 -11  10   5       32.81       59.88     21.43 o 
 -10  10   5      210.14      211.64     25.54 o 
  -9  10   5       57.65       57.53     17.47 o 
  -8  10   5      382.91      348.13     26.86 o 
  -7  10   5      313.75      378.22     28.18 o 
  -6  10   5      296.08      324.35     24.80 o 
  -5  10   5      297.92      313.49     23.78 o 
  -4  10   5       68.25       63.11     14.82 o 
  -3  10   5       81.13       92.90     11.46 o 
  -2  10   5       77.64      130.72     20.47 o 
  -1  10   5       17.16       37.12     12.18 o 
   0  10   5       13.38       10.86     13.21 o 
   1  10   5        1.37       10.42     13.94 o 
   2  10   5       32.86       14.64     10.49 o 
   3  10   5       18.93       31.12     11.13 o 
   4  10   5        1.15       -3.58     10.51 o 
   5  10   5      219.46      278.00     39.48 o 
   6  10   5       74.66       81.62     15.00 o 
   7  10   5       16.58       10.53     13.26 o 
   8  10   5        2.50      -12.62     20.11 o 
   9  10   5      153.54      142.22     29.79 o 
  10  10   5       22.08       -4.99     24.66 o 
  11  10   5      131.34      101.86     32.58 o 
  12  10   5        0.85        3.96     23.63 o 
 -11  11   5       92.48       42.86     21.13 o 
 -10  11   5       30.68      -17.76     17.76 o 
  -9  11   5      549.96      478.16     34.05 o 
  -8  11   5        1.79      -14.38     14.38 o 
  -7  11   5      663.76      574.00     34.78 o 
  -6  11   5      107.20       95.84     18.93 o 
  -5  11   5     2160.68     2224.09     95.69 o 
  -4  11   5        3.29       -0.15     15.26 o 
  -3  11   5     2292.62     2766.42     82.45 o 
  -2  11   5       62.75       40.51     11.92 o 
  -1  11   5     1512.09     1534.85     49.81 o 
   0  11   5      447.94      461.29     32.73 o 
   1  11   5     3407.28     3660.05    149.85 o 
   2  11   5       54.66       54.74     17.47 o 
   3  11   5     3468.18     3459.71    143.10 o 
   4  11   5       73.89       66.32     19.37 o 
   5  11   5     3393.34     3320.10    147.06 o 
   6  11   5      325.10      280.65     21.90 o 
   7  11   5     3807.19     3973.37    144.34 o 
   8  11   5       41.72       43.74     25.39 o 
   9  11   5     2120.13     2109.32    105.38 o 
  10  11   5       24.05       23.78     27.89 o 
  11  11   5     1371.17     1327.79     79.55 o 
 -11  12   5      517.30      457.47     38.01 o 
 -10  12   5       59.32       31.99     20.25 o 
  -9  12   5     1205.70     1063.91     55.33 o 
  -8  12   5      121.13       82.63     20.40 o 
  -7  12   5     1934.32     2001.30     88.79 o 
  -6  12   5      164.82      144.71     23.04 o 
  -5  12   5     2904.72     3050.97     90.60 o 
  -4  12   5      228.98      244.71     19.35 o 
  -3  12   5     4426.92     4857.18    138.54 o 
  -2  12   5      703.08      816.23     32.74 o 
  -1  12   5     5166.41     5642.86    225.43 o 
   0  12   5      586.88      528.80     36.69 o 
   1  12   5     6471.93     6605.93    261.83 o 
   2  12   5     1411.92     1567.61     74.12 o 
   3  12   5     5419.50     5238.81    210.90 o 
   4  12   5     1378.95     1332.05     65.60 o 
   5  12   5     4031.24     3740.77    156.31 o 
   6  12   5     1010.32     1044.97     58.41 o 
   7  12   5     2818.59     2738.06    122.11 o 
   8  12   5      671.16      680.99     56.36 o 
   9  12   5     1777.18     1815.05     97.16 o 
  10  12   5      456.48      394.95     48.29 o 
 -10  13   5      429.87      422.10     36.40 o 
  -9  13   5      327.54      293.39     31.70 o 
  -8  13   5      728.35      741.02     45.20 o 
  -7  13   5      554.29      528.80     38.31 o 
  -6  13   5     1176.17     1265.61     45.45 o 
  -5  13   5      956.44     1044.31     41.25 o 
  -4  13   5     2206.93     2319.21     72.28 o 
  -3  13   5      737.43      707.41     44.32 o 
  -2  13   5     2274.38     2446.29    107.43 o 
  -1  13   5      515.61      552.72     39.04 o 
   0  13   5     2353.22     2369.54    104.50 o 
   1  13   5      501.59      499.00     37.57 o 
   2  13   5     2578.49     2319.64    102.74 o 
   3  13   5      579.09      465.39     35.96 o 
   4  13   5     2665.94     2478.00    109.78 o 
   5  13   5      587.88      535.55     42.42 o 
   6  13   5     2115.85     2207.65    103.03 o 
   7  13   5      263.88      192.41     31.26 o 
   8  13   5      933.14     2094.50    101.12 o 
  -8  14   5      248.44      282.95     23.03 o 
  -7  14   5        0.88       -8.64     25.46 o 
  -6  14   5      268.38      304.16     22.67 o 
  -5  14   5       22.17       -2.42     13.42 o 
  -4  14   5      641.36      645.04     42.86 o 
  -3  14   5        9.82       -4.70     19.52 o 
  -2  14   5      255.46      277.39     30.67 o 
  -1  14   5        1.40      -17.02     17.02 o 
   0  14   5      329.76      315.40     31.26 o 
   1  14   5       28.70       -1.32     18.93 o 
   2  14   5      409.15      362.66     33.02 o 
   3  14   5        0.32      -17.76     17.76 o 
   4  14   5      158.60      146.62     25.68 o 
   5  14   5        1.87      -20.40     20.40 o 
   6  14   5       54.21       23.34     24.22 o 
   7  14   5        0.77      -24.22     24.22 o 
  -6  15   5       22.47        9.69     22.01 o 
  -5  15   5       39.79       22.01     22.31 o 
  -4  15   5       75.48       59.00     22.60 o 
  -3  15   5      153.69      175.68     27.59 o 
  -2  15   5      114.99       77.20     23.63 o 
  -1  15   5      152.40      112.57     24.36 o 
   0  15   5      138.23      118.00     25.24 o 
   1  15   5      192.77      195.79     27.89 o 
   2  15   5      134.92      131.06     26.27 o 
   3  15   5      301.26      333.60     33.90 o 
   4  15   5      180.38      159.83     28.47 o 
   5  15   5      509.78      434.72     42.12 o 
   6  15   5      100.48       88.94     29.06 o 
   4 -11   6      147.57      114.77     36.40 o 
   0 -10   6      901.48     1082.11     76.61 o 
   1 -10   6       80.11       85.56     36.10 o 
   2 -10   6     1051.75     1088.56     74.12 o 
   3 -10   6       65.90       87.47     32.44 o 
   4 -10   6     1103.78     1122.74     57.39 o 
   5 -10   6      100.81      113.16     55.92 o 
   6 -10   6     1233.45     1293.89    108.61 o 
  -3  -9   6       20.53       33.17     33.76 o 
  -2  -9   6     2353.47     2514.10    127.25 o 
  -1  -9   6      282.66      345.05     46.08 o 
   0  -9   6     1626.23     1717.01     94.81 o 
   1  -9   6      199.07      235.85     41.09 o 
   2  -9   6     1442.92     1463.40     82.78 o 
   3  -9   6      151.42      138.47     26.01 o 
   4  -9   6     1552.06     1507.48     65.55 o 
   5  -9   6      274.48      302.01     30.54 o 
   6  -9   6     1065.84     1096.78     91.58 o 
   7  -9   6       92.58       94.96     51.66 o 
   8  -9   6      910.06      882.09     48.57 o 
   9  -9   6       77.55       70.89     38.89 o 
  -6  -8   6      402.60      446.76     52.10 o 
  -5  -8   6      608.32      617.00     56.65 o 
  -4  -8   6      307.17      296.76     44.62 o 
  -3  -8   6      380.25      414.03     49.02 o 
  -2  -8   6      309.02      254.05     40.95 o 
  -1  -8   6      536.76      470.97     49.17 o 
   0  -8   6      359.81      306.15     41.24 o 
   1  -8   6      263.75      256.11     36.69 o 
   2  -8   6      426.94      364.41     32.24 o 
   3  -8   6      238.06      186.65     25.95 o 
   4  -8   6      264.61      241.86     27.58 o 
   5  -8   6      195.45      209.01     27.67 o 
   6  -8   6      107.06      126.07     42.27 o 
   7  -8   6       85.71       51.98     21.48 o 
   8  -8   6       91.91       71.89     23.70 o 
   9  -8   6       39.86        5.43     17.94 o 
  10  -8   6       43.48       30.54     16.18 o 
  -8  -7   6        2.34       -3.08     32.58 o 
  -7  -7   6        0.12      -30.97     30.97 o 
  -6  -7   6        1.91       27.00     30.23 o 
  -5  -7   6      135.60      107.87     34.78 o 
  -4  -7   6      121.32      148.53     34.34 o 
  -3  -7   6      179.04       86.74     34.05 o 
  -2  -7   6       87.66       89.97     30.23 o 
  -1  -7   6       63.28       22.01     27.89 o 
   0  -7   6       39.67       54.89     27.30 o 
   1  -7   6      216.87      180.96     32.73 o 
   2  -7   6      113.51       73.51     20.98 o 
   3  -7   6      177.33      126.76     23.13 o 
   4  -7   6       77.05       37.61     18.60 o 
   5  -7   6      428.39      393.92     29.62 o 
   6  -7   6       94.75      103.93     27.67 o 
   7  -7   6      533.85      533.64     28.08 o 
   8  -7   6       98.87      102.97     19.06 o 
   9  -7   6      472.62      499.24     29.37 o 
  10  -7   6      162.83      134.90     18.37 o 
  11  -7   6      131.61      146.98     18.91 o 
  -8  -6   6      360.62      356.49     45.94 o 
  -7  -6   6      664.06      617.59     54.30 o 
  -6  -6   6      401.18      444.55     47.11 o 
  -5  -6   6     1813.20     1751.21     93.78 o 
  -4  -6   6     1270.47     1403.23     79.11 o 
  -3  -6   6     1326.85     1311.35     75.73 o 
  -2  -6   6     1242.72     1284.79     74.12 o 
  -1  -6   6     2909.62     2965.26    135.02 o 
   0  -6   6     2041.19     2155.84    104.06 o 
   1  -6   6     5084.12     5373.27    185.95 o 
   2  -6   6     3450.74     3559.47    118.37 o 
   3  -6   6     2954.61     2754.46     94.22 o 
   4  -6   6     2593.49     2637.44     90.57 o 
   5  -6   6     1473.10     1527.30     46.83 o 
   6  -6   6     1678.60     1758.09     53.97 o 
   7  -6   6     1390.52     1321.73     45.01 o 
   8  -6   6     1963.25     1914.20     61.28 o 
   9  -6   6     1263.58     1270.63     45.86 o 
  10  -6   6     1547.95     1633.56     45.12 o 
  11  -6   6      520.73      572.00     41.29 o 
  12  -6   6      621.40      692.32     29.81 o 
  -9  -5   6      213.88      285.46     42.42 o 
  -8  -5   6     2450.60     2719.13    130.92 o 
  -7  -5   6      388.10      381.59     44.03 o 
  -6  -5   6     4974.76     5347.71    227.05 o 
  -5  -5   6      462.83      474.64     44.76 o 
  -4  -5   6     5666.63     5586.50    233.36 o 
  -3  -5   6      579.25      538.78     44.91 o 
  -2  -5   6     9549.91     8559.83    343.29 o 
  -1  -5   6      695.39      668.96     48.73 o 
   0  -5   6    11645.78    11072.75    435.60 o 
   1  -5   6      398.01      391.34     28.77 o 
   2  -5   6    11248.11    10454.51    314.28 o 
   3  -5   6       93.30      120.01     19.01 o 
   4  -5   6     5392.96     5528.86    138.32 o 
   5  -5   6      151.31      181.07     16.03 o 
   6  -5   6     4085.07     4304.05    113.41 o 
   7  -5   6       16.30       -3.67     12.82 o 
   8  -5   6     3913.83     4097.75    109.82 o 
   9  -5   6       32.02       33.57     12.76 o 
  10  -5   6     2753.17     2946.37     69.99 o 
  11  -5   6        9.73       16.35     15.02 o 
  12  -5   6     1333.50     1400.86     42.22 o 
  13  -5   6        0.17       40.04     20.27 o 
 -10  -4   6     1225.83     1414.09     89.82 o 
  -9  -4   6      141.13      125.93     35.08 o 
  -8  -4   6     2103.11     2019.06     99.51 o 
  -7  -4   6      228.32      190.06     35.96 o 
  -6  -4   6     2897.88     3062.12    138.69 o 
  -5  -4   6      499.44      511.92     44.62 o 
  -4  -4   6     2287.36     2219.69    105.38 o 
  -3  -4   6      691.57      697.58     48.87 o 
  -2  -4   6     6126.74     6238.73    254.05 o 
  -1  -4   6     1543.71     1615.45     79.99 o 
   0  -4   6     3511.16     3427.09    138.69 o 
   1  -4   6      821.03      756.25     35.30 o 
   2  -4   6     5649.83     5404.03    167.05 o 
   3  -4   6      419.93      404.11     20.51 o 
   4  -4   6     3911.26     4060.12    125.67 o 
   5  -4   6      778.97      776.79     26.03 o 
   6  -4   6     1740.09     1713.03     46.91 o 
   7  -4   6      601.29      577.66     31.95 o 
   8  -4   6     1589.19     1701.73     63.95 o 
   9  -4   6      380.89      357.01     21.61 o 
  10  -4   6      866.20      789.63     27.54 o 
  11  -4   6      198.16      216.20     18.27 o 
  12  -4   6      356.44      350.61     22.07 o 
  13  -4   6       23.98        6.60     16.44 o 
  14  -4   6      162.03      138.40     45.79 o 
 -11  -3   6      103.02      108.02     33.90 o 
 -10  -3   6       77.94       55.04     28.91 o 
  -9  -3   6      151.53      151.17     32.58 o 
  -8  -3   6      155.72      199.31     33.90 o 
  -7  -3   6      258.15      244.29     24.18 o 
  -6  -3   6      112.54      119.23     19.37 o 
  -5  -3   6      187.79      200.81     20.84 o 
  -4  -3   6      167.09      151.61     28.03 o 
  -3  -3   6      345.97      331.10     35.81 o 
  -2  -3   6      209.03      255.96     29.21 o 
  -1  -3   6       11.34      -16.44     16.44 o 
   0  -3   6        6.29       -0.27     11.48 o 
   1  -3   6       32.21       14.40     12.24 o 
   2  -3   6      108.55      111.16     15.26 o 
   3  -3   6        3.24       -9.54     24.00 o 
   4  -3   6      109.57      104.04     14.91 o 
   5  -3   6       25.49       15.32      7.48 o 
   6  -3   6        5.84        9.64      6.83 o 
   7  -3   6      159.24      168.10     24.29 o 
   8  -3   6      225.25      265.98     23.59 o 
   9  -3   6      204.06      234.79     17.70 o 
  10  -3   6       49.52       69.28     14.34 o 
  11  -3   6      274.36      269.66     31.11 o 
  12  -3   6       18.80       35.73     20.66 o 
  13  -3   6      267.91      251.91     24.61 o 
  14  -3   6       13.24      -19.14     19.14 o 
 -11  -2   6      413.06      434.87     46.67 o 
 -10  -2   6       23.90       14.09     27.00 o 
  -9  -2   6     1158.11     1037.34     64.43 o 
  -8  -2   6      107.84       88.35     26.27 o 
  -7  -2   6     2346.97     2412.15    160.49 o 
  -6  -2   6      285.86      287.22     23.35 o 
  -5  -2   6     2429.24     2496.39    100.24 o 
  -4  -2   6      265.89      282.12     20.92 o 
  -3  -2   6     4592.39     4859.47    233.65 o 
  -2  -2   6       13.48       30.95     22.75 o 
  -1  -2   6    10986.29    10470.71    619.87 o 
   0  -2   6     1135.47     1129.78     42.83 o 
   1  -2   6     9536.77     9224.91    273.40 o 
   2  -2   6     1912.73     2029.58     67.14 o 
   3  -2   6     8675.13     8274.04    488.73 o 
   4  -2   6      226.55      242.25     19.88 o 
   5  -2   6    19627.62    19583.27    456.27 o 
   6  -2   6     3446.84     3560.22     88.38 o 
   7  -2   6     7255.38     7070.96    169.23 o 
   8  -2   6      676.26      720.22     26.69 o 
   9  -2   6     3815.59     3991.88    100.43 o 
  10  -2   6      771.63      865.66     39.92 o 
  11  -2   6     3190.29     3235.04    106.85 o 
  12  -2   6     1012.89     1003.20     47.14 o 
  13  -2   6     1667.69     1602.85     65.91 o 
  14  -2   6      366.97      723.85     65.60 o 
 -11  -1   6     1185.42     1274.81     75.44 o 
 -10  -1   6     1015.97     1081.52     67.22 o 
  -9  -1   6     3529.49     3508.15    155.28 o 
  -8  -1   6     2170.76     2166.41    102.74 o 
  -7  -1   6     4863.85     5430.31    416.37 o 
  -6  -1   6     3172.43     3034.86     94.02 o 
  -5  -1   6     5508.68     5916.62    169.05 o 
  -4  -1   6     9677.09     9842.21    272.30 o 
  -3  -1   6    12635.99    12592.61    344.22 o 
  -2  -1   6    13419.12    11628.64    606.95 o 
  -1  -1   6    16392.15    15040.13    407.16 o 
   0  -1   6    17793.92    17478.18    401.40 o 
   1  -1   6    15130.06    15741.50    362.41 o 
   2  -1   6    15691.15    14904.04    686.20 o 
   3  -1   6     8026.92     6736.83    199.27 o 
   4  -1   6    13042.94    12774.53    299.22 o 
   5  -1   6    15430.32    14941.45    349.70 o 
   6  -1   6    23193.26    23913.17    555.88 o 
   7  -1   6     6125.20     5901.34    141.68 o 
   8  -1   6     5634.30     5614.97    154.94 o 
   9  -1   6     3091.24     3135.39     77.94 o 
  10  -1   6     2862.55     3084.59    100.25 o 
  11  -1   6     2397.92     2420.66     83.89 o 
  12  -1   6     3188.54     3307.91    110.48 o 
  13  -1   6      764.39      819.15     49.75 o 
  14  -1   6     1523.01     2544.04    132.24 o 
 -12   0   6     1387.24     2374.97    114.62 o 
 -11   0   6       67.16       61.49     26.42 o 
 -10   0   6     3549.19     3685.44    161.74 o 
  -9   0   6      536.78      550.96     44.76 o 
  -8   0   6     7336.54     7201.22    290.60 o 
  -7   0   6      734.37      739.70     47.99 o 
  -6   0   6     9083.59     9060.17    252.86 o 
  -5   0   6      144.20      215.05     18.24 o 
  -4   0   6    14008.17    13305.72    363.43 o 
  -3   0   6      924.44     1000.44     35.76 o 
  -2   0   6    19355.82    19596.48    528.59 o 
  -1   0   6      115.11      161.07     22.01 o 
   0   0   6    25730.57    26078.52   1444.62 o 
   1   0   6     1844.62     1952.37     57.68 o 
   2   0   6    22640.01    23312.11    674.89 o 
   3   0   6      153.68      329.19     23.70 o 
   4   0   6    27817.09    26554.29    615.97 o 
   5   0   6       28.85       -3.14      9.22 o 
   6   0   6    16130.42    16816.58    488.35 o 
   7   0   6      116.39      185.16     11.57 o 
   8   0   6     5407.99     5712.37    135.04 o 
   9   0   6        5.71       10.97      8.85 o 
  10   0   6     2348.20     2465.51     64.20 o 
  11   0   6        0.08      -11.82     11.82 o 
  12   0   6     1538.50     1536.15     54.12 o 
  13   0   6        0.68        8.95     14.53 o 
  14   0   6      793.80      988.32     46.67 o 
  15   0   6       14.63       17.32     18.93 o 
 -12   1   6      618.34      561.67     49.17 o 
 -11   1   6       97.47      103.62     28.47 o 
 -10   1   6     1656.82     1607.97     83.22 o 
  -9   1   6      451.01      397.88     37.13 o 
  -8   1   6     1603.35     1554.54     78.08 o 
  -7   1   6      143.52      150.44     23.92 o 
  -6   1   6     2695.34     2963.88     90.22 o 
  -5   1   6     1638.49     1592.00     57.53 o 
  -4   1   6      719.22      744.59     63.18 o 
  -3   1   6      310.15      242.66     16.21 o 
  -2   1   6     1294.55     1590.26     49.55 o 
  -1   1   6      629.80      584.75     22.46 o 
   0   1   6     2028.02     2183.22     63.18 o 
   1   1   6      194.16      167.33     10.43 o 
   2   1   6      109.47      103.79     10.71 o 
   3   1   6       19.77       43.00      8.37 o 
   4   1   6       32.08       48.14      8.07 o 
   5   1   6      180.62      258.25     19.15 o 
   6   1   6      272.29      231.70     13.44 o 
   7   1   6      118.99       89.22      9.50 o 
   8   1   6        1.02        8.54      8.36 o 
   9   1   6      168.05      190.04     14.58 o 
  10   1   6       62.54       60.77     25.10 o 
  11   1   6       54.91       17.45     13.17 o 
  12   1   6        5.77       -3.38     17.32 o 
  13   1   6      154.41      146.62     24.95 o 
  14   1   6        6.67       39.63     21.72 o 
  15   1   6       64.01       51.22     24.66 o 
 -12   2   6       24.14       20.84     26.12 o 
 -11   2   6      222.91      173.62     31.26 o 
 -10   2   6       49.44       49.75     24.95 o 
  -9   2   6      155.29      130.47     25.83 o 
  -8   2   6      405.06      292.80     31.70 o 
  -7   2   6      855.94      882.06     50.19 o 
  -6   2   6      549.97      617.07     29.37 o 
  -5   2   6     3893.37     4518.88    129.82 o 
  -4   2   6      841.08      696.43     28.03 o 
  -3   2   6     2528.81     3050.56    113.74 o 
  -2   2   6      902.67      976.55     47.11 o 
  -1   2   6     6225.89     5677.65    251.85 o 
   0   2   6     3942.58     3580.79     99.94 o 
   1   2   6     9512.41    10057.53    393.55 o 
   2   2   6     1584.73     1883.53     54.01 o 
   3   2   6    15590.33    16040.76    603.50 o 
   4   2   6      900.49     1004.98     31.34 o 
   5   2   6    13356.90    14208.18    388.18 o 
   6   2   6      394.77      541.57     31.26 o 
   7   2   6     6038.49     6066.08    163.66 o 
   8   2   6      518.49      581.63     31.48 o 
   9   2   6     6096.46     5953.36    163.50 o 
  10   2   6      223.66      227.95     36.03 o 
  11   2   6     2800.29     2790.02    117.12 o 
  12   2   6       23.54       25.54     17.91 o 
  13   2   6     1757.86     1714.08     81.75 o 
  14   2   6       10.09      -19.96     20.99 o 
  15   2   6      859.50      983.63     59.00 o 
 -12   3   6       21.19      -24.22     26.56 o 
 -11   3   6     2083.34     2109.47    102.44 o 
 -10   3   6       39.63       43.74     24.51 o 
  -9   3   6     4237.56     4228.18    178.03 o 
  -8   3   6      365.43      326.26     33.90 o 
  -7   3   6     6009.71     6420.42    256.55 o 
  -6   3   6      665.56      547.00     37.57 o 
  -5   3   6    19484.98    19094.67    516.25 o 
  -4   3   6      965.36      922.09     37.87 o 
  -3   3   6    14795.26    13853.22    375.00 o 
  -2   3   6     4071.22     3903.34    109.43 o 
  -1   3   6    15686.73    16098.67    433.07 o 
   0   3   6      740.19      542.08     19.86 o 
   1   3   6    29311.77    31981.18   1111.46 o 
   2   3   6     6128.40     5988.45    164.89 o 
   3   3   6    26449.77    29889.86    652.66 o 
   4   3   6     2479.55     2663.28     61.54 o 
   5   3   6    25407.99    25773.73   1297.70 o 
   6   3   6     1161.32     1202.50     41.46 o 
   7   3   6    12940.86    12729.65    629.48 o 
   8   3   6     3488.44     3338.40     95.32 o 
   9   3   6    12208.82    11093.01    426.65 o 
  10   3   6     2372.19     2313.32     99.36 o 
  11   3   6     5813.58     5789.62    230.57 o 
  12   3   6     1055.49      938.57     52.40 o 
  13   3   6     2470.50     2461.56    111.40 o 
  14   3   6      223.08      191.68     31.41 o 
  15   3   6     1523.59     1642.46     85.42 o 
 -12   4   6      946.05     1115.27     66.78 o 
 -11   4   6     1882.92     1884.77     93.20 o 
 -10   4   6     2218.18     2351.48    108.90 o 
  -9   4   6     2738.76     2981.70    130.33 o 
  -8   4   6     3846.11     3834.11    160.27 o 
  -7   4   6     4981.53     5510.33    221.03 o 
  -6   4   6    10431.75     9633.13    373.81 o 
  -5   4   6    12665.87    13356.52    362.76 o 
  -4   4   6    14174.42    12259.37    481.25 o 
  -3   4   6    18973.53    19907.81    587.43 o 
  -2   4   6    24832.98    25464.11    682.81 o 
  -1   4   6     6891.60     7079.43    455.71 o 
   0   4   6    12471.03    12226.39    428.56 o 
   1   4   6    14308.62    14569.91    391.92 o 
   2   4   6    30653.80    36676.55    980.56 o 
   3   4   6    13059.36    12893.75    474.25 o 
   4   4   6    24717.15    26702.80    502.38 o 
   5   4   6    11160.17    10871.49    236.47 o 
   6   4   6    17793.61    18860.87    495.80 o 
   7   4   6     2247.01     2281.94     67.77 o 
   8   4   6     8904.58     8293.74    321.42 o 
   9   4   6     3000.46     2913.16    120.94 o 
  10   4   6     6374.36     6294.50    249.06 o 
  11   4   6      835.17      784.61     46.23 o 
  12   4   6     2480.06     2275.61    103.18 o 
  13   4   6      314.17      341.52     36.25 o 
  14   4   6      678.54      605.41     48.58 o 
 -12   5   6      838.25      787.84     54.60 o 
 -11   5   6       81.96       57.39     24.51 o 
 -10   5   6     2216.36     2145.57     99.95 o 
  -9   5   6       57.38       42.86     20.11 o 
  -8   5   6     2133.27     2176.39     96.87 o 
  -7   5   6       23.77       25.39     16.58 o 
  -6   5   6     6523.12     6280.70    247.15 o 
  -5   5   6       16.48       20.69     12.18 o 
  -4   5   6    11108.72    10588.56    306.45 o 
  -3   5   6       28.18       22.18      7.78 o 
  -2   5   6     6173.10     5397.79    148.92 o 
  -1   5   6       23.60       19.05      6.37 o 
   0   5   6     2987.38     2740.80    115.36 o 
   1   5   6      135.91      158.05     13.28 o 
   2   5   6     5915.17     5797.07    127.14 o 
   3   5   6      156.83      159.59      8.00 o 
   4   5   6     4876.41     4797.71    106.83 o 
   5   5   6      495.05      570.00     22.19 o 
   6   5   6     1094.96     1235.48     56.65 o 
   7   5   6        0.04      -11.01     11.01 o 
   8   5   6      782.65      722.82     39.92 o 
   9   5   6       69.19       79.99     18.05 o 
  10   5   6      764.23      666.61     41.24 o 
  11   5   6        6.07      -17.17     17.17 o 
  12   5   6       35.37       34.64     21.72 o 
  13   5   6       53.81       30.38     24.51 o 
  14   5   6       23.72       10.71     26.12 o 
 -12   6   6        3.38      -22.75     22.75 o 
 -11   6   6        7.13      -17.17     20.69 o 
 -10   6   6       57.03       50.78     22.90 o 
  -9   6   6        1.63      -11.59     16.88 o 
  -8   6   6       16.27       16.58     16.73 o 
  -7   6   6      231.22      234.24     23.48 o 
  -6   6   6        4.94      -11.74     11.74 o 
  -5   6   6        8.53       -1.91     10.42 o 
  -4   6   6      300.89      193.99     34.93 o 
  -3   6   6      535.91      555.84     25.17 o 
  -2   6   6      744.57      667.80     31.63 o 
  -1   6   6     1240.87     1441.93     70.30 o 
   0   6   6       31.95       30.98     12.92 o 
   1   6   6     1316.04     1511.24     46.28 o 
   2   6   6     1037.79     1279.27     32.84 o 
   3   6   6     2909.84     3275.41     75.81 o 
   4   6   6      664.46      758.76     27.67 o 
   5   6   6      945.28     1146.34     37.66 o 
   6   6   6      813.03     1022.81     50.05 o 
   7   6   6     2249.72     2152.47     92.32 o 
   8   6   6      742.66      770.52     43.30 o 
   9   6   6     1551.22     1578.17     73.97 o 
  10   6   6      439.74      423.57     33.76 o 
  11   6   6      804.31      771.99     47.85 o 
  12   6   6      855.49      808.53     51.07 o 
  13   6   6      855.05      790.77     53.57 o 
  14   6   6      141.72       51.81     28.47 o 
 -12   7   6      114.66       84.39     29.21 o 
 -11   7   6      660.20      709.91     49.31 o 
 -10   7   6      306.61      301.90     32.58 o 
  -9   7   6     1468.80     1432.73     70.59 o 
  -8   7   6      517.48      439.86     33.76 o 
  -7   7   6     4811.59     4640.00    185.81 o 
  -6   7   6      469.36      454.24     30.97 o 
  -5   7   6     5597.20     4587.76    181.70 o 
  -4   7   6     2100.01     2051.20     86.00 o 
  -3   7   6    18675.09    18571.14   1139.93 o 
  -2   7   6     3417.48     3564.61    173.84 o 
  -1   7   6    17272.53    16790.08    452.58 o 
   0   7   6     2242.52     2728.92     79.07 o 
   1   7   6    26601.99    30764.04    673.25 o 
   2   7   6      855.31     1139.31     43.34 o 
   3   7   6    16957.81    17273.49    939.89 o 
   4   7   6     1613.81     1741.80     53.75 o 
   5   7   6    17957.69    18446.91    497.88 o 
   6   7   6       31.92       39.99     10.40 o 
   7   7   6    13201.57    12722.40    490.64 o 
   8   7   6      511.17      520.73     35.96 o 
   9   7   6    10329.24     9084.08    356.49 o 
  10   7   6       17.44       -3.82     17.91 o 
  11   7   6     5637.35     5262.29    216.33 o 
  12   7   6       33.98       33.90     25.10 o 
  13   7   6     2488.39     2541.10    120.05 o 
 -12   8   6       56.47       57.39     28.03 o 
 -11   8   6     1770.56     1712.61     84.68 o 
 -10   8   6      136.71      137.37     25.68 o 
  -9   8   6     3730.65     3665.33    152.49 o 
  -8   8   6      473.02      542.01     36.84 o 
  -7   8   6     6755.17     5948.72    234.97 o 
  -6   8   6      622.84      533.49     32.14 o 
  -5   8   6     9143.68     8098.98    313.79 o 
  -4   8   6      904.82      700.66     37.43 o 
  -3   8   6    17199.56    16776.52    639.90 o 
  -2   8   6     2179.39     2348.77    132.46 o 
  -1   8   6    22547.38    24502.92    658.58 o 
   0   8   6     4865.28     4385.85    134.95 o 
   1   8   6    23750.75    24665.38    541.37 o 
   2   8   6     6801.51     6896.87    174.17 o 
   3   8   6    12119.39    11778.28    392.60 o 
   4   8   6     1866.50     1861.08     58.05 o 
   5   8   6    12640.32    12239.13    333.49 o 
   6   8   6     4212.20     4777.51    295.22 o 
   7   8   6     8606.03     7245.54    286.63 o 
   8   8   6     3332.36     3213.00    136.93 o 
   9   8   6     3904.21     3657.99    154.10 o 
  10   8   6     1611.12     1381.21     71.62 o 
  11   8   6     2502.42     2462.73    113.01 o 
  12   8   6      943.83      865.63     58.41 o 
  13   8   6      898.83      891.90     61.79 o 
 -11   9   6      601.15      620.82     45.35 o 
 -10   9   6      836.60      843.76     51.96 o 
  -9   9   6      965.80      905.55     50.34 o 
  -8   9   6     1395.25     1256.17     60.03 o 
  -7   9   6     1397.91     1257.20     59.29 o 
  -6   9   6     3020.80     3040.40    124.75 o 
  -5   9   6     1070.57     1033.09     50.34 o 
  -4   9   6     3535.06     3645.81    146.62 o 
  -3   9   6     2064.37     2120.91     89.53 o 
  -2   9   6     7178.80     7087.47    276.36 o 
  -1   9   6     2835.36     3294.89    134.29 o 
   0   9   6     6261.81     6775.06    153.31 o 
   1   9   6     2508.74     2885.33     69.11 o 
   2   9   6     4281.54     4249.12    182.28 o 
   3   9   6     1641.74     2026.82     62.82 o 
   4   9   6     3907.26     4172.54    119.70 o 
   5   9   6      717.40      820.51     65.02 o 
   6   9   6     2135.02     2089.10     65.78 o 
   7   9   6      970.45     1076.53     58.41 o 
   8   9   6     2331.61     1931.00     89.97 o 
   9   9   6      356.69      356.05     35.08 o 
  10   9   6      772.94      669.40     47.99 o 
  11   9   6      257.35      185.95     32.14 o 
  12   9   6      301.15      299.84     40.80 o 
 -11  10   6        0.40       -2.05     18.35 o 
 -10  10   6       77.29       88.94     22.01 o 
  -9  10   6        2.68        1.17     16.88 o 
  -8  10   6        4.06       -7.93     14.24 o 
  -7  10   6       75.14       82.63     17.61 o 
  -6  10   6       89.45       69.13     16.44 o 
  -5  10   6       82.60      114.04     17.61 o 
  -4  10   6      175.20      178.47     19.08 o 
  -3  10   6        8.57       14.82     12.77 o 
  -2  10   6        0.36       13.65     12.92 o 
  -1  10   6       58.43       73.62     11.93 o 
   0  10   6        7.65        3.88      9.04 o 
   1  10   6       10.73       -5.82      9.53 o 
   2  10   6      119.24      154.60     15.07 o 
   3  10   6       19.52       -6.59      9.88 o 
   4  10   6      370.75      388.70     22.49 o 
   5  10   6      211.60      226.95     18.15 o 
   6  10   6      491.53      476.65     25.76 o 
   7  10   6       57.48       57.09     22.31 o 
   8  10   6      601.78      575.03     43.15 o 
   9  10   6      177.77      153.81     29.65 o 
  10  10   6      267.28      231.45     33.32 o 
  11  10   6       45.17       39.04     26.86 o 
  12  10   6      181.90      139.43     34.20 o 
 -11  11   6       40.30       25.98     22.01 o 
 -10  11   6      192.18      127.54     24.22 o 
  -9  11   6       79.81       86.45     21.28 o 
  -8  11   6      622.21      507.37     35.22 o 
  -7  11   6      179.76      121.82     20.55 o 
  -6  11   6      885.42      812.64     43.88 o 
  -5  11   6      218.86      187.71     22.31 o 
  -4  11   6     1742.51     1785.41     79.99 o 
  -3  11   6      722.88      717.10     41.24 o 
  -2  11   6     1790.45     1984.89     62.42 o 
  -1  11   6     2978.22     3450.61    100.87 o 
   0  11   6     2371.92     2789.09    105.52 o 
   1  11   6     2543.69     2829.50    119.47 o 
   2  11   6     3471.40     3624.09    149.26 o 
   3  11   6     2420.62     2754.97     83.68 o 
   4  11   6     1989.89     2122.87     67.63 o 
   5  11   6     2831.90     2976.69     90.62 o 
   6  11   6      626.94      607.88     30.23 o 
   7  11   6     1414.72     1385.91     72.36 o 
   8  11   6      825.95      748.21     51.22 o 
   9  11   6     1579.36     1497.16     79.40 o 
  10  11   6      694.48      572.83     49.02 o 
  11  11   6     1086.48     1046.15     68.54 o 
 -10  12   6       51.64       12.92     20.84 o 
  -9  12   6     1115.40     1042.92     55.48 o 
  -8  12   6       20.03        4.99     18.35 o 
  -7  12   6     1643.86     1512.86     71.18 o 
  -6  12   6       80.20       86.00     20.69 o 
  -5  12   6     2900.35     3076.65    129.15 o 
  -4  12   6      122.90      123.43     22.01 o 
  -3  12   6     4682.15     5188.90    147.73 o 
  -2  12   6        9.87      -12.53     12.53 o 
  -1  12   6     4417.93     4693.32    134.45 o 
   0  12   6      100.69       69.86     21.13 o 
   1  12   6     6995.04     7407.13    292.50 o 
   2  12   6       92.21       88.50     22.31 o 
   3  12   6     7903.68     7229.10    286.19 o 
   4  12   6        4.48       27.89     19.08 o 
   5  12   6     5312.33     5145.03    208.55 o 
   6  12   6       48.75       14.39     15.61 o 
   7  12   6     4588.57     4787.50    202.54 o 
   8  12   6        5.22      -26.56     26.56 o 
   9  12   6     2796.12     2510.87    120.49 o 
  10  12   6        0.05      -15.56     28.77 o 
  -9  13   6      763.98      726.93     45.35 o 
  -8  13   6      189.10      296.32     32.44 o 
  -7  13   6     1278.14     1327.94     66.04 o 
  -6  13   6      359.74      393.33     33.61 o 
  -5  13   6     1541.04     1547.25     52.77 o 
  -4  13   6      314.25      331.41     23.45 o 
  -3  13   6     2836.84     3256.36     97.60 o 
  -2  13   6      909.38      958.43     37.78 o 
  -1  13   6     1806.43     1883.15     87.03 o 
   0  13   6      354.00      368.82     33.90 o 
   1  13   6     4025.81     4080.39    168.78 o 
   2  13   6     1206.78     1254.70     64.87 o 
   3  13   6     2933.68     2864.14    123.87 o 
   4  13   6     1030.96      883.09     52.10 o 
   5  13   6     1559.39     1455.33     72.65 o 
   6  13   6      599.30      522.93     43.44 o 
   7  13   6     1071.17      656.34     46.82 o 
   8  13   6      427.67      318.34     33.46 o 
   9  13   6      522.63      296.17     32.14 o 
  10  13   6      196.72      146.18     40.07 o 
  -8  14   6      108.58      153.81     26.27 o 
  -7  14   6       93.19       82.96     16.08 o 
  -6  14   6      199.07      225.71     20.08 o 
  -5  14   6       96.36      107.40     17.06 o 
  -4  14   6      195.97      206.75     27.52 o 
  -3  14   6      119.88       89.82     22.31 o 
  -2  14   6      115.91      140.90     24.66 o 
  -1  14   6       53.50       40.95     20.99 o 
   0  14   6      161.89      157.48     25.10 o 
   1  14   6        6.29      -18.20     18.20 o 
   2  14   6      167.89      139.87     25.68 o 
   3  14   6        2.82      -17.32     17.32 o 
   4  14   6       19.29      -17.91     18.49 o 
   5  14   6       19.54      -19.67     19.67 o 
   6  14   6        0.71      -21.43     21.43 o 
   7  14   6       10.19      -19.37     19.37 o 
  -6  15   6      157.02      141.58     31.92 o 
  -5  15   6       20.69        0.40     14.19 o 
  -4  15   6      222.29      206.94     29.06 o 
  -3  15   6       32.04       -0.73     20.40 o 
  -2  15   6      401.34      431.93     37.43 o 
  -1  15   6       22.09       19.37     21.43 o 
   0  15   6      627.24      640.93     44.62 o 
   1  15   6       77.42      104.94     24.80 o 
   2  15   6      788.81      809.56     50.19 o 
   3  15   6      330.92      305.57     33.76 o 
   4  15   6      534.13      448.81     38.31 o 
   5  15   6      175.46      187.86     30.53 o 
   6  15   6      531.67      652.67     50.78 o 
  -2  16   6      360.02      347.54     36.84 o 
  -1  16   6      584.33      591.61     45.50 o 
   0  16   6      456.58      393.77     38.89 o 
   1  16   6      827.69      746.89     50.19 o 
   2  16   6      236.42      266.38     34.64 o 
   3  16   6      655.62      595.72     45.06 o 
   3 -10   7      466.64      382.03     49.17 o 
   4 -10   7      480.75      579.87     56.21 o 
   5 -10   7      453.99      424.74     74.12 o 
   0  -9   7     1138.63     1229.90     81.75 o 
   1  -9   7       63.98       31.41     36.99 o 
   2  -9   7     1159.60     1235.04     79.55 o 
   3  -9   7       49.72       -5.43     29.94 o 
   4  -9   7      977.05     1070.18     77.49 o 
   5  -9   7      119.14      172.45     57.97 o 
   6  -9   7     1016.44     1106.32     98.63 o 
   7  -9   7       32.40        4.26     49.61 o 
  -3  -8   7       40.52       22.31     31.26 o 
  -2  -8   7      628.71      625.66     56.80 o 
  -1  -8   7        7.82      -29.94     29.94 o 
   0  -8   7      496.68      505.17     50.93 o 
   1  -8   7       50.41       18.79     29.06 o 
   2  -8   7      173.20      182.43     35.96 o 
   3  -8   7        0.15      -20.33     20.33 o 
   4  -8   7      228.39      180.72     26.60 o 
   5  -8   7        6.70        2.55     22.09 o 
   6  -8   7      106.64       25.83     44.03 o 
   7  -8   7        2.97       11.30     42.86 o 
   8  -8   7       81.89       29.35     45.79 o 
   9  -8   7        3.58      -24.40     26.23 o 
  10  -8   7       40.76       35.22     38.31 o 
  -6  -7   7        0.35      -11.89     31.55 o 
  -5  -7   7       20.74      -12.33     32.14 o 
  -4  -7   7       33.65       19.52     30.97 o 
  -3  -7   7      228.15      240.55     40.95 o 
  -2  -7   7       12.41       -5.87     26.27 o 
  -1  -7   7      105.55       87.91     33.46 o 
   0  -7   7      131.78      108.17     32.29 o 
   1  -7   7      634.54      594.26     51.51 o 
   2  -7   7        7.70      -22.31     22.31 o 
   3  -7   7      630.32      549.53     36.93 o 
   4  -7   7        2.02      -13.59     17.94 o 
   5  -7   7      410.76      383.92     30.65 o 
   6  -7   7       48.07       96.28     43.88 o 
   7  -7   7      701.31      752.62     46.41 o 
   8  -7   7       11.04       -1.91     22.97 o 
   9  -7   7      491.64      505.04     30.17 o 
  10  -7   7        1.00      -12.15     14.76 o 
  11  -7   7      293.57      277.97     48.58 o 
  -8  -6   7        6.85       27.59     33.17 o 
  -7  -6   7      973.40     1051.58     73.53 o 
  -6  -6   7       17.85       33.46     31.26 o 
  -5  -6   7     2209.11     2292.78    115.95 o 
  -4  -6   7       70.07       53.42     30.82 o 
  -3  -6   7     3047.09     3082.23    143.24 o 
  -2  -6   7       73.45       98.33     29.21 o 
  -1  -6   7     4118.62     4331.36    188.15 o 
   0  -6   7      241.26      204.30     33.17 o 
   1  -6   7     4060.08     3952.26    170.98 o 
   2  -6   7      421.02      468.37     32.95 o 
   3  -6   7     2405.35     2520.73    105.16 o 
   4  -6   7      292.78      273.63     34.71 o 
   5  -6   7     2894.40     2937.03     99.06 o 
   6  -6   7      319.91      330.27     31.25 o 
   7  -6   7     3659.06     3637.36     99.88 o 
   8  -6   7      506.26      509.25     28.64 o 
   9  -6   7     2178.58     2224.80     68.27 o 
  10  -6   7      237.69      261.51     22.79 o 
  11  -6   7      865.47      944.56     33.87 o 
  -8  -5   7      842.32      921.10     66.34 o 
  -7  -5   7     1211.42     1245.46     76.47 o 
  -6  -5   7     1238.38     1376.52     80.72 o 
  -5  -5   7     2702.78     2639.00    126.51 o 
  -4  -5   7     2100.46     2157.90    107.58 o 
  -3  -5   7     2133.72     2167.88    107.14 o 
  -2  -5   7     3349.48     3409.67    152.05 o 
  -1  -5   7     3071.82     2780.63    127.69 o 
   0  -5   7     4328.58     4348.09    184.93 o 
   1  -5   7     3259.64     3307.66    144.56 o 
   2  -5   7     2735.53     2749.90     94.08 o 
   3  -5   7     3770.08     3778.06    122.99 o 
   4  -5   7     2939.58     3229.52    119.47 o 
   5  -5   7     1737.22     1852.87     53.87 o 
   6  -5   7     2441.41     2382.72     56.37 o 
   7  -5   7     1253.47     1192.10     41.93 o 
   8  -5   7     1991.00     2117.05     64.34 o 
   9  -5   7     1428.81     1457.36     50.21 o 
  10  -5   7     1243.71     1339.10     48.26 o 
  11  -5   7      536.69      528.01     25.77 o 
  12  -5   7      472.91      495.61     26.22 o 
  -9  -4   7       56.97       38.31     28.33 o 
  -8  -4   7     1518.13     2708.27    124.90 o 
  -7  -4   7       65.80       39.48     28.47 o 
  -6  -4   7     3078.46     3185.55    145.30 o 
  -5  -4   7      111.58      123.14     31.55 o 
  -4  -4   7     2670.94     2666.30    124.31 o 
  -3  -4   7       66.13       55.62     24.66 o 
  -2  -4   7     4044.85     3807.40    165.41 o 
  -1  -4   7      122.23       89.82     25.39 o 
   0  -4   7     3902.68     3648.16    156.75 o 
   1  -4   7      405.96      429.26     29.13 o 
   2  -4   7     4629.94     4754.45    149.35 o 
   3  -4   7       87.58       98.56     37.06 o 
   4  -4   7     2476.53     2388.37     67.89 o 
   5  -4   7       24.16       26.51     11.74 o 
   6  -4   7     1030.36     1057.33     32.90 o 
   7  -4   7        6.45       -0.52     14.94 o 
   8  -4   7      777.30      798.12     54.96 o 
   9  -4   7      183.01      160.10     23.38 o 
  10  -4   7      547.35      531.47     23.71 o 
  11  -4   7       23.99       32.71     14.44 o 
  12  -4   7      174.74      174.36     18.53 o 
  13  -4   7        2.03      -15.49     15.49 o 
  -9  -3   7       10.62       11.01     24.66 o 
  -8  -3   7       64.33       37.87     25.10 o 
  -7  -3   7       23.63        1.76     25.54 o 
  -6  -3   7       71.14       71.18     27.74 o 
  -5  -3   7       21.80       16.00     23.19 o 
  -4  -3   7        2.87       -3.82     21.72 o 
  -3  -3   7       49.87       44.32     23.63 o 
  -2  -3   7       54.55       44.62     23.34 o 
  -1  -3   7        1.54      -18.35     18.35 o 
   0  -3   7       87.82      104.11     19.59 o 
   1  -3   7      102.37       87.66     22.09 o 
   2  -3   7      330.43      372.09     25.47 o 
   3  -3   7      530.99      533.93     27.82 o 
   4  -3   7      733.85      738.25     31.64 o 
   5  -3   7      709.14      735.53     24.92 o 
   6  -3   7      763.44      734.60     24.67 o 
   7  -3   7      873.73      875.46     39.88 o 
   8  -3   7       91.17       78.08     18.80 o 
   9  -3   7      376.12      378.48     21.24 o 
  10  -3   7      234.30      231.94     23.47 o 
  11  -3   7      409.31      368.85     24.56 o 
  12  -3   7      124.80       94.46     18.66 o 
  13  -3   7      254.80      281.78     22.05 o 
  14  -3   7       44.24       25.49     28.38 o 
 -10  -2   7      136.02      120.49     33.61 o 
  -9  -2   7      728.60      634.76     52.69 o 
  -8  -2   7      270.44      244.22     36.99 o 
  -7  -2   7     1609.36     1662.82     76.10 o 
  -6  -2   7      463.60      445.60     29.29 o 
  -5  -2   7     2309.06     2374.87     77.34 o 
  -4  -2   7      548.93      497.24     42.86 o 
  -3  -2   7     6108.09     6095.63    248.18 o 
  -2  -2   7      349.63      322.44     34.78 o 
  -1  -2   7     7836.59     6997.50    279.30 o 
   0  -2   7      744.81      822.07     79.47 o 
   1  -2   7     8545.34     8960.88    325.01 o 
   2  -2   7     1045.66     1205.59     45.24 o 
   3  -2   7    10737.07    10428.09    342.26 o 
   4  -2   7      196.09      214.59     50.93 o 
   5  -2   7     2633.44     2875.25     72.89 o 
   6  -2   7      874.44      770.74     24.89 o 
   7  -2   7     3728.65     4059.61    100.20 o 
   8  -2   7      311.38      273.72     23.05 o 
   9  -2   7     3218.07     3358.20     86.77 o 
  10  -2   7      275.45      265.84     19.99 o 
  11  -2   7     3461.51     3522.19     92.41 o 
  12  -2   7       59.49       56.40     23.29 o 
  13  -2   7     1988.32     2079.75    143.02 o 
  14  -2   7        2.85      -14.27     48.21 o 
 -11  -1   7     1634.10     1798.32     96.13 o 
 -10  -1   7       35.55       18.35     27.15 o 
  -9  -1   7     3702.06     3720.37    164.52 o 
  -8  -1   7      116.48      138.11     30.09 o 
  -7  -1   7     7674.27     8183.00    232.67 o 
  -6  -1   7      330.16      277.43     23.46 o 
  -5  -1   7     7651.40     7788.81    242.90 o 
  -4  -1   7      832.13      816.32     41.75 o 
  -3  -1   7    15013.11    14557.82    409.40 o 
  -2  -1   7      172.24      150.97     15.02 o 
  -1  -1   7    22731.34    22431.55    858.29 o 
   0  -1   7      985.15      937.69     49.90 o 
   1  -1   7    25453.76    25889.83    752.14 o 
   2  -1   7     2492.86     2912.45     91.96 o 
   3  -1   7    23385.70    24179.08    699.59 o 
   4  -1   7     1775.51     1757.22     58.66 o 
   5  -1   7    24782.32    23574.43    548.07 o 
   6  -1   7     3724.78     3937.62     97.50 o 
   7  -1   7    11336.05    10987.41    259.95 o 
   8  -1   7     1869.16     2077.97     46.70 o 
   9  -1   7     4506.48     4679.78    117.27 o 
  10  -1   7     1598.53     1614.59     48.26 o 
  11  -1   7     3193.59     3253.04    106.78 o 
  12  -1   7     1127.82     1199.96     52.76 o 
  13  -1   7     1769.61     1694.27     90.11 o 
  14  -1   7      362.61      390.10     52.40 o 
 -11   0   7     1112.73     1202.01     73.09 o 
 -10   0   7     1051.84     1160.33     70.01 o 
  -9   0   7     2488.38     2326.68    111.84 o 
  -8   0   7     2331.61     2251.24    106.85 o 
  -7   0   7     3119.81     3326.13    102.74 o 
  -6   0   7     2144.84     2125.23     69.82 o 
  -5   0   7     3048.12     3204.71     97.32 o 
  -4   0   7     7306.68     7703.30    250.68 o 
  -3   0   7     5112.47     5254.19    190.36 o 
  -2   0   7     6769.14     6490.06    202.76 o 
  -1   0   7     8519.27     8175.35    224.71 o 
   0   0   7    10613.40     9659.44    263.28 o 
   1   0   7     4089.65     4190.02    167.17 o 
   2   0   7     8118.46     8321.33    320.83 o 
   3   0   7      850.95      851.06     32.37 o 
   4   0   7     3678.43     3660.97    197.18 o 
   5   0   7     2860.68     3104.17     77.32 o 
   6   0   7     7623.99     7237.52    234.32 o 
   7   0   7     1577.12     1622.90     43.96 o 
   8   0   7     1441.81     1725.03     39.70 o 
   9   0   7      567.30      642.94     24.41 o 
  10   0   7      515.18      546.94     22.28 o 
  11   0   7     1229.43     1293.99     44.49 o 
  12   0   7      897.15      852.27     58.56 o 
  13   0   7      342.36      321.27     45.20 o 
  14   0   7      303.54      478.60     42.42 o 
 -11   1   7        0.59      -19.81     23.63 o 
 -10   1   7      316.68      312.61     37.57 o 
  -9   1   7       56.63      -21.87     22.16 o 
  -8   1   7      974.32      830.84     52.69 o 
  -7   1   7        0.26       -8.66     18.35 o 
  -6   1   7      679.06      668.35     31.88 o 
  -5   1   7       37.72       24.28     13.01 o 
  -4   1   7      791.96      882.22     34.90 o 
  -3   1   7      207.07      174.58     15.25 o 
  -2   1   7     1169.64     1169.84     45.50 o 
  -1   1   7     1263.44     1430.27     45.30 o 
   0   1   7       25.97       26.27      7.33 o 
   1   1   7      765.06      631.89     22.79 o 
   2   1   7       41.86      102.14      8.46 o 
   3   1   7       21.26        5.58      8.07 o 
   4   1   7      415.75      554.92     20.79 o 
   5   1   7       40.04       24.72      6.92 o 
   6   1   7        5.56       23.11     17.76 o 
   7   1   7      141.17      168.88     17.17 o 
   8   1   7       50.43       74.73     13.50 o 
   9   1   7        3.22       -5.44      9.34 o 
  10   1   7      145.38      126.96     14.25 o 
  11   1   7       76.92      114.06     15.55 o 
  12   1   7       38.96       47.36     15.66 o 
  13   1   7       73.75       37.57     20.11 o 
  14   1   7       76.19       31.85     18.35 o 
 -11   2   7       20.80      -22.90     22.90 o 
 -10   2   7      208.01      182.87     32.88 o 
  -9   2   7       61.04       24.51     24.80 o 
  -8   2   7     1048.87     1085.19     62.52 o 
  -7   2   7      465.50      442.50     37.43 o 
  -6   2   7      493.62      476.73     26.78 o 
  -5   2   7      851.39      848.21     35.37 o 
  -4   2   7     2658.16     2820.83     84.71 o 
  -3   2   7     1744.86     1906.34     59.27 o 
  -2   2   7     2178.07     2029.74     86.81 o 
  -1   2   7     2414.91     2963.09     85.28 o 
   0   2   7     3491.72     3145.31     89.24 o 
   1   2   7     4338.11     4095.23    204.74 o 
   2   2   7     2613.59     2153.56     74.56 o 
   3   2   7     3157.18     3477.78     96.67 o 
   4   2   7     1903.40     1925.49    130.33 o 
   5   2   7     4648.50     4286.43    120.44 o 
   6   2   7     7471.37     6995.78    155.59 o 
   7   2   7     5204.81     5098.42    138.77 o 
   8   2   7     2495.02     2863.91     81.83 o 
   9   2   7     2799.01     2869.11     83.43 o 
  10   2   7     1499.84     1491.01     49.81 o 
  11   2   7     1724.09     1834.04     60.43 o 
  12   2   7     1093.14     1099.42     56.36 o 
  13   2   7     1639.73     1658.75     78.67 o 
  14   2   7      416.36      415.64     38.75 o 
  15   2   7      718.71      737.35     51.37 o 
 -12   3   7      153.63      186.25     24.66 o 
 -11   3   7     1567.81     1627.93     87.33 o 
 -10   3   7      425.18      406.10     42.12 o 
  -9   3   7     3733.78     3739.45    161.59 o 
  -8   3   7     1540.70     1710.56     84.54 o 
  -7   3   7     6771.48     7070.01    282.23 o 
  -6   3   7     1296.21     1426.42     68.98 o 
  -5   3   7    15917.40    15813.53    430.47 o 
  -4   3   7     1320.43     1637.51     87.69 o 
  -3   3   7    17667.99    16921.22    457.40 o 
  -2   3   7     1059.33     1056.88     35.48 o 
  -1   3   7    27489.58    27714.01    742.95 o 
   0   3   7      702.09      683.82     24.60 o 
   1   3   7    26382.60    26622.45   1209.20 o 
   2   3   7     1517.18     1518.92     50.12 o 
   3   3   7    28748.67    31546.59   1232.03 o 
   4   3   7      748.60      799.83     21.76 o 
   5   3   7    33946.90    38049.80   1260.65 o 
   6   3   7      842.15      859.01     53.35 o 
   7   3   7    21596.22    22895.52    633.00 o 
   8   3   7       72.27       45.38     11.40 o 
   9   3   7     9996.84    10522.86    281.89 o 
  10   3   7      271.67      324.79     36.25 o 
  11   3   7     5822.09     5818.09    231.30 o 
  12   3   7        7.50       -6.02     18.93 o 
  13   3   7     3123.43     3152.68    135.46 o 
  14   3   7       18.01        0.88     23.04 o 
  15   3   7     1307.35     1431.85     77.93 o 
 -12   4   7       77.52       82.34     21.72 o 
 -11   4   7     2142.74     2105.21    103.18 o 
 -10   4   7      238.88      241.58     33.32 o 
  -9   4   7     5223.28     5589.29    229.54 o 
  -8   4   7      968.86      925.21     54.45 o 
  -7   4   7     6145.78     6435.24    257.13 o 
  -6   4   7      619.71      552.87     37.13 o 
  -5   4   7    16554.44    16360.47    518.01 o 
  -4   4   7     1902.62     1919.84     82.78 o 
  -3   4   7    13297.19    12515.32    339.56 o 
  -2   4   7     3063.54     2794.70     80.68 o 
  -1   4   7    16059.09    14658.00    395.35 o 
   0   4   7     1891.86     2138.72     62.57 o 
   1   4   7    24297.11    25852.15    692.88 o 
   2   4   7     4639.69     4496.94    124.53 o 
   3   4   7    26665.95    27193.73    728.43 o 
   4   4   7     7412.94     8198.94    208.24 o 
   5   4   7    15844.82    16226.16    353.36 o 
   6   4   7     2936.69     3012.24     84.85 o 
   7   4   7     6993.11     6599.41    387.98 o 
   8   4   7     2386.64     2562.38     75.96 o 
   9   4   7     5340.21     5489.78    216.92 o 
  10   4   7     1216.38     1450.93     78.08 o 
  11   4   7     2701.69     2825.24    120.35 o 
  12   4   7      740.50      603.21     41.24 o 
  13   4   7      905.92      837.59     52.54 o 
  14   4   7       84.71      387.61     41.24 o 
 -12   5   7      260.27      333.89     39.19 o 
 -11   5   7      409.79      381.88     40.07 o 
 -10   5   7      664.02      658.54     47.41 o 
  -9   5   7      790.78      670.43     45.79 o 
  -8   5   7     1474.85     1695.73     80.57 o 
  -7   5   7      896.49      926.68     51.07 o 
  -6   5   7     1498.90     1456.80     67.81 o 
  -5   5   7     2445.84     2535.97    106.41 o 
  -4   5   7     2963.05     2866.45     83.84 o 
  -3   5   7     1494.08     1670.30     67.37 o 
  -2   5   7     3793.54     3657.15    103.46 o 
  -1   5   7      720.76      763.20     38.31 o 
   0   5   7     2788.83     2418.79     70.00 o 
   1   5   7     1531.75     1675.83     52.91 o 
   2   5   7     2789.24     2925.79     83.49 o 
   3   5   7      450.42      442.67     12.71 o 
   4   5   7      554.62      599.04     23.07 o 
   5   5   7      626.84      695.51     25.77 o 
   6   5   7      396.23      456.76     22.31 o 
   7   5   7      433.67      402.50     33.24 o 
   8   5   7      271.48      296.61     25.68 o 
   9   5   7      365.02      309.09     27.00 o 
  10   5   7      187.87      185.51     23.63 o 
  11   5   7       61.41       55.04     20.55 o 
  12   5   7       53.90       24.22     21.13 o 
  13   5   7        1.18       -2.79     20.40 o 
  14   5   7       30.43      -23.92     23.92 o 
 -12   6   7       10.63        3.82     18.93 o 
 -11   6   7        1.49      -17.47     23.48 o 
 -10   6   7        3.91      -19.96     19.96 o 
  -9   6   7      133.16      140.60     25.24 o 
  -8   6   7       45.84        8.81     19.23 o 
  -7   6   7       63.22       11.15     17.02 o 
  -6   6   7      529.46      429.29     30.82 o 
  -5   6   7       70.16       48.29     15.12 o 
  -4   6   7      606.12      498.74     22.66 o 
  -3   6   7      125.80      151.78     12.56 o 
  -2   6   7     3705.45     3426.58    216.11 o 
  -1   6   7      258.54      300.33     16.33 o 
   0   6   7     3516.67     3431.42    133.41 o 
   1   6   7        3.47        0.24      6.65 o 
   2   6   7     5597.80     5690.96    230.28 o 
   3   6   7      256.13      235.07     15.47 o 
   4   6   7     5863.76     6092.86    312.24 o 
   5   6   7       43.20       97.32     10.72 o 
   6   6   7     3627.12     4034.74    162.32 o 
   7   6   7      285.91      351.06     28.47 o 
   8   6   7     3142.24     3428.01    141.04 o 
   9   6   7      207.07      155.28     21.72 o 
  10   6   7     3025.07     2839.63    121.67 o 
  11   6   7      431.86      397.44     34.34 o 
  12   6   7     1533.50     1402.50     71.92 o 
  13   6   7      190.59      201.80     30.67 o 
  14   6   7      750.19      730.16     54.30 o 
 -12   7   7      502.01      425.18     41.24 o 
 -11   7   7      369.32      379.54     39.77 o 
 -10   7   7      807.50      784.17     50.78 o 
  -9   7   7      533.99      548.46     40.95 o 
  -8   7   7     1354.53     1318.25     65.60 o 
  -7   7   7     2244.65     2151.73     94.22 o 
  -6   7   7     3139.40     2992.26    124.46 o 
  -5   7   7     3186.74     2859.88    118.15 o 
  -4   7   7     4979.85     4465.65    176.85 o 
  -3   7   7     4979.57     4211.41    340.20 o 
  -2   7   7     9515.08     8902.81    243.41 o 
  -1   7   7     7428.44     6947.49    191.37 o 
   0   7   7     3556.02     3350.70     95.78 o 
   1   7   7     6980.02     6334.10    175.23 o 
   2   7   7     6875.69     6895.70    155.29 o 
   3   7   7    15641.97    16391.05    361.06 o 
   4   7   7     9261.52     9031.75    247.41 o 
   5   7   7     8252.37     8106.97    222.92 o 
   6   7   7     6548.37     6728.04    265.21 o 
   7   7   7    11210.55    10675.90    413.88 o 
   8   7   7     3071.47     3111.29    130.62 o 
   9   7   7     8104.52     8029.42    316.13 o 
  10   7   7     1182.29     1230.49     63.55 o 
  11   7   7     3879.26     3653.15    155.13 o 
  12   7   7      969.46      849.04     54.16 o 
  13   7   7     1803.57     1798.18     91.58 o 
 -11   8   7     1586.80     1540.01     80.13 o 
 -10   8   7      256.51      205.91     29.35 o 
  -9   8   7     2615.70     2664.54    116.83 o 
  -8   8   7      255.52      209.43     26.27 o 
  -7   8   7     5859.22     5829.39    231.60 o 
  -6   8   7      225.30      236.44     23.63 o 
  -5   8   7    11743.54     9318.31    360.31 o 
  -4   8   7      413.29      443.53     29.79 o 
  -3   8   7    19677.87    18809.22    716.95 o 
  -2   8   7     1081.77     1105.59     57.09 o 
  -1   8   7    24441.45    23818.34    640.47 o 
   0   8   7      126.61      220.90     16.14 o 
   1   8   7    13490.22    14286.03    316.15 o 
   2   8   7      735.82      939.28     27.83 o 
   3   8   7    19773.86    18865.40    509.14 o 
   4   8   7      397.04      456.48     30.60 o 
   5   8   7    16706.49    17143.45    464.20 o 
   6   8   7        4.41       -6.31     16.14 o 
   7   8   7    10871.88    10577.42    411.38 o 
   8   8   7      212.57      213.10     26.86 o 
   9   8   7     8768.13     7770.08    308.21 o 
  10   8   7       14.32       12.18     20.55 o 
  11   8   7     4327.87     4116.05    174.06 o 
  12   8   7       28.99       -8.37     23.34 o 
  13   8   7     1787.15     1675.48     89.67 o 
 -11   9   7      696.69      735.74     51.37 o 
 -10   9   7      135.88      156.45     27.45 o 
  -9   9   7     1328.20     1338.80     67.51 o 
  -8   9   7      320.70      201.95     28.91 o 
  -7   9   7     1745.41     1547.50     71.03 o 
  -6   9   7      343.23      331.98     27.15 o 
  -5   9   7     3853.27     3526.20    142.95 o 
  -4   9   7     1131.04     1191.59     55.92 o 
  -3   9   7     3639.39     4159.20    166.58 o 
  -2   9   7      924.59      900.56     45.06 o 
  -1   9   7     5596.47     6052.73    370.88 o 
   0   9   7     1310.58     1468.76     91.58 o 
   1   9   7     4462.03     4809.00    179.21 o 
   2   9   7     1930.21     2054.78     51.65 o 
   3   9   7     1705.27     1859.65     58.36 o 
   4   9   7     1129.67     1158.05     41.12 o 
   5   9   7     1363.30     1583.58     52.14 o 
   6   9   7      218.91      186.11     16.42 o 
   7   9   7      978.40      905.55     51.51 o 
   8   9   7      227.92      181.99     26.71 o 
   9   9   7      294.65      295.15     32.14 o 
  10   9   7       26.46      -12.62     20.55 o 
  11   9   7      241.52      242.02     33.46 o 
  12   9   7       38.18      -23.63     23.63 o 
 -11  10   7        8.64        5.28     14.97 o 
 -10  10   7       63.64       49.75     20.55 o 
  -9  10   7        8.71      -17.17     17.17 o 
  -8  10   7       27.79       27.89     17.02 o 
  -7  10   7       23.15        8.95     15.12 o 
  -6  10   7       20.88       15.70     15.56 o 
  -5  10   7       36.61       28.47     14.82 o 
  -4  10   7       25.96       16.29     13.50 o 
  -3  10   7      275.54      301.90     24.51 o 
  -2  10   7       12.98        8.07     13.50 o 
  -1  10   7       84.50       98.04     17.91 o 
   0  10   7      488.60      687.73     28.33 o 
   1  10   7      122.73      141.86     11.37 o 
   2  10   7     1167.00     1477.36     86.15 o 
   3  10   7      485.77      464.31     24.39 o 
   4  10   7     1100.69     1256.82     44.09 o 
   5  10   7        1.09       -1.94     11.03 o 
   6  10   7     1107.48     1188.76     42.75 o 
   7  10   7      112.44       94.52     22.60 o 
   8  10   7      260.20      304.83     32.88 o 
   9  10   7        5.56      -20.25     20.25 o 
  10  10   7      588.98      639.02     47.70 o 
  11  10   7        2.46      -22.60     22.60 o 
  12  10   7      410.97      371.02     42.42 o 
 -10  11   7      248.25      182.72     28.18 o 
  -9  11   7       18.32      -11.30     18.05 o 
  -8  11   7      955.03      817.78     46.97 o 
  -7  11   7      165.33      127.69     21.87 o 
  -6  11   7     1057.86     1025.31     52.25 o 
  -5  11   7       51.23       18.64     15.41 o 
  -4  11   7     2243.56     2448.94    104.50 o 
  -3  11   7       44.01       45.06     18.05 o 
  -2  11   7     4098.47     4658.64    188.01 o 
  -1  11   7      694.36      687.34     29.11 o 
   0  11   7     3680.85     4070.77    117.79 o 
   1  11   7      179.70      210.17     25.54 o 
   2  11   7     6164.93     6637.06    522.34 o 
   3  11   7      417.00      505.12     26.78 o 
   4  11   7     3485.00     3700.10    109.22 o 
   5  11   7      547.25      574.09     28.90 o 
   6  11   7     3487.36     3638.64    108.53 o 
   7  11   7      267.97      295.15     33.76 o 
   8  11   7     3964.45     3826.19    164.08 o 
   9  11   7      484.51      471.12     42.56 o 
  10  11   7     2292.05     2169.49    106.41 o 
  11  11   7      295.92      301.60     39.04 o 
  -9  12   7      682.71      666.32     44.18 o 
  -8  12   7      938.43      802.52     47.11 o 
  -7  12   7     1286.57     1214.05     61.05 o 
  -6  12   7     1256.76     1192.77     59.29 o 
  -5  12   7     1700.47     1650.82     76.32 o 
  -4  12   7     1262.21     1290.66     64.14 o 
  -3  12   7     2013.80     2116.36     94.22 o 
  -2  12   7     2530.44     2951.04     89.20 o 
  -1  12   7     5047.55     5758.80    163.56 o 
   0  12   7     2083.31     2318.28     72.44 o 
   1  12   7     3684.54     4159.20    171.57 o 
   2  12   7     4575.67     4635.45    189.03 o 
   3  12   7     4460.43     5151.63    208.70 o 
   4  12   7     2552.59     2532.15    111.10 o 
   5  12   7     3278.16     3201.34     97.73 o 
   6  12   7     1538.93     1476.96     53.71 o 
   7  12   7     2973.03     2841.09    129.45 o 
   8  12   7      858.47      837.74     57.24 o 
   9  12   7     2343.78     2258.87    109.93 o 
  10  12   7      491.21      525.28     49.46 o 
  -9  13   7      706.08      639.61     42.42 o 
  -8  13   7       28.52       40.36     20.11 o 
  -7  13   7     1161.84     1133.47     58.56 o 
  -6  13   7       48.77       54.45     20.69 o 
  -5  13   7     1827.32     1906.20     87.77 o 
  -4  13   7       14.69       28.64     13.83 o 
  -3  13   7     2371.01     2542.80     79.03 o 
  -2  13   7        4.78       -7.71     14.11 o 
  -1  13   7     2861.82     3324.09     99.63 o 
   0  13   7        0.17      -19.96     19.96 o 
   1  13   7     3262.28     3731.08    156.75 o 
   2  13   7       18.93      -17.76     19.52 o 
   3  13   7     3182.35     3296.66    140.75 o 
   4  13   7       57.09       37.72     22.01 o 
   5  13   7     1676.84     1712.90     82.92 o 
   6  13   7        8.76      -13.36     20.25 o 
   7  13   7     1028.27      934.16     59.29 o 
   8  13   7        0.87      -27.00     27.00 o 
   9  13   7      515.37      477.43     49.90 o 
  10  13   7        0.12      -23.78     30.97 o 
  -7  14   7       96.85       94.52     25.68 o 
  -6  14   7       30.37       41.24     19.81 o 
  -5  14   7       59.35       78.54     15.72 o 
  -4  14   7        9.89        0.55     14.37 o 
  -3  14   7      141.73      127.91     16.81 o 
  -2  14   7       31.87        4.70     17.69 o 
  -1  14   7       33.86       46.08     20.99 o 
   0  14   7        7.56      -10.57     19.81 o 
   1  14   7       12.30       19.81     20.55 o 
   2  14   7        1.99        3.96     19.52 o 
   3  14   7       20.19       -7.63     19.96 o 
   4  14   7        4.53      -17.02     17.02 o 
   5  14   7        0.12      -19.67     19.67 o 
   6  14   7       25.71       -3.96     20.40 o 
   7  14   7        0.80       -3.08     19.81 o 
  -6  15   7      157.89      167.80     20.90 o 
  -5  15   7       40.15        7.17     16.55 o 
  -4  15   7      287.09      333.07     24.02 o 
  -3  15   7       55.48       25.24     22.31 o 
  -2  15   7      685.74      742.20     48.58 o 
  -1  15   7       30.53       21.72     22.31 o 
   0  15   7      769.36      820.71     51.51 o 
   1  15   7       83.75       67.81     24.66 o 
   2  15   7     1009.79     1110.58     61.94 o 
   3  15   7        5.88        4.55     20.69 o 
   4  15   7      809.63      863.57     54.89 o 
   5  15   7       16.29       39.33     23.34 o 
   6  15   7      876.93      860.93     57.24 o 
  -2  16   7      928.93     1011.36     60.76 o 
  -1  16   7      150.39      148.53     31.41 o 
   0  16   7      975.34     1042.18     62.08 o 
   1  16   7      114.96      110.37     29.65 o 
   2  16   7     1400.40     1383.86     73.82 o 
   3  16   7      292.20      312.76     37.57 o 
   4  16   7     1232.22     1222.41     68.98 o 
   3  -9   8      368.00      362.51     46.23 o 
   4  -9   8      329.18      399.06     45.94 o 
   5  -9   8      395.60      313.20     61.94 o 
   0  -8   8      148.08       95.69     36.84 o 
   1  -8   8       10.24      -30.09     32.73 o 
   3  -8   8       19.34        3.23     28.47 o 
   4  -8   8       23.95      -26.20     26.20 o 
   5  -8   8       62.98       56.84     24.00 o 
   6  -8   8       17.45       -3.38     49.75 o 
   7  -8   8       49.39       97.16     47.26 o 
  -3  -7   8      201.83      191.38     41.09 o 
  -2  -7   8      173.02       98.48     35.81 o 
  -1  -7   8      240.93      195.20     38.75 o 
   0  -7   8      126.95       73.68     32.73 o 
   1  -7   8      193.42      111.69     33.17 o 
   2  -7   8      271.04      148.67     34.93 o 
   3  -7   8      304.38      343.29     40.36 o 
   4  -7   8      402.46      363.67     32.25 o 
   5  -7   8      362.16      356.53     41.39 o 
   6  -7   8      381.19      314.52     59.00 o 
   7  -7   8      331.94      389.66     61.49 o 
   8  -7   8      185.42      197.40     56.21 o 
   9  -7   8      155.15      164.96     24.32 o 
  10  -7   8      117.63       93.64     39.92 o 
  -5  -6   8     1151.92     1154.90     76.02 o 
  -4  -6   8      449.05      411.97     50.05 o 
  -3  -6   8     2220.12     2233.04    114.18 o 
  -2  -6   8      207.00      175.83     37.28 o 
  -1  -6   8     1925.12     2064.56    105.96 o 
   0  -6   8      272.86      196.96     37.43 o 
   1  -6   8     2438.87     2473.59    118.59 o 
   2  -6   8      228.96      235.71     34.93 o 
   3  -6   8     2586.26     2845.96     99.09 o 
   4  -6   8      188.84      196.13     23.94 o 
   5  -6   8     2608.28     2580.46     89.40 o 
   6  -6   8      176.36      207.23     53.13 o 
   7  -6   8     2164.86     2320.96    142.51 o 
   8  -6   8       94.48       72.87     24.65 o 
   9  -6   8     1370.76     1437.36     51.17 o 
  10  -6   8       21.33        9.03     15.22 o 
  11  -6   8      777.93      945.17     75.73 o 
  -7  -5   8     1562.03     1567.31     91.73 o 
  -6  -5   8      116.75       98.92     33.61 o 
  -5  -5   8     3082.80     3276.84    151.76 o 
  -4  -5   8      137.81      179.93     36.10 o 
  -3  -5   8     3392.01     3686.03    166.29 o 
  -2  -5   8       84.80       99.36     30.82 o 
  -1  -5   8     4493.29     4412.52    190.94 o 
   0  -5   8      130.12      172.74     32.44 o 
   1  -5   8     5007.47     5049.63    211.34 o 
   2  -5   8      296.63      336.52     36.54 o 
   3  -5   8     3111.85     3367.61    111.39 o 
   4  -5   8      593.93      625.60     34.34 o 
   5  -5   8     2349.65     2218.98     76.87 o 
   6  -5   8      288.49      333.60     51.96 o 
   7  -5   8     2929.13     2921.76    107.99 o 
   8  -5   8      453.11      447.39     28.18 o 
   9  -5   8     1622.43     1643.87     55.29 o 
  10  -5   8      140.44      150.50     17.47 o 
  11  -5   8      666.78      713.37     29.73 o 
  12  -5   8       35.34      -11.30     29.35 o 
  -7  -4   8      427.70      531.44     51.96 o 
  -6  -4   8      549.37      600.86     53.42 o 
  -5  -4   8     1036.68     1038.66     67.51 o 
  -4  -4   8      768.18      740.43     54.30 o 
  -3  -4   8      616.62      650.47     51.22 o 
  -2  -4   8     1177.40     1126.13     67.07 o 
  -1  -4   8      783.85      753.50     53.13 o 
   0  -4   8     2459.08     2499.57    115.50 o 
   1  -4   8      183.80      146.03     27.00 o 
   2  -4   8      589.31      580.31     54.45 o 
   3  -4   8      197.22      176.35     20.35 o 
   4  -4   8      286.89      287.78     22.90 o 
   5  -4   8      291.67      239.90     20.21 o 
   6  -4   8      375.00      342.03     29.72 o 
   7  -4   8      132.57      158.33     30.97 o 
   8  -4   8      224.57      244.77     26.34 o 
   9  -4   8      268.59      283.31     27.22 o 
  10  -4   8       89.21       81.28     16.48 o 
  11  -4   8      112.47      117.74     16.93 o 
  12  -4   8       22.45       15.45     15.54 o 
  13  -4   8       33.33       -4.40     30.53 o 
  -8  -3   8        4.19        5.43     29.06 o 
  -7  -3   8        0.29       12.03     28.03 o 
  -6  -3   8        5.48       -6.90     25.98 o 
  -5  -3   8        3.70      -18.35     24.80 o 
  -4  -3   8       42.68       35.81     25.10 o 
  -3  -3   8       18.64       29.06     24.07 o 
  -2  -3   8      121.90      153.81     29.94 o 
  -1  -3   8      162.38      108.90     27.15 o 
   0  -3   8      208.41      237.17     31.11 o 
   1  -3   8      210.60      219.24     21.78 o 
   2  -3   8      224.62      317.48     24.43 o 
   3  -3   8      766.74      741.64     34.70 o 
   4  -3   8       39.82       34.47     29.50 o 
   5  -3   8      255.76      222.80     19.67 o 
   6  -3   8       77.83       45.29      9.58 o 
   7  -3   8       29.81       27.91     15.74 o 
   8  -3   8      817.60      728.63     40.58 o 
   9  -3   8      331.57      329.84     28.42 o 
  10  -3   8      447.97      442.06     25.02 o 
  11  -3   8       83.76       73.79     17.00 o 
  12  -3   8      260.50      274.07     27.86 o 
  13  -3   8       17.13       -5.84     17.83 o 
  -8  -2   8      647.42     1314.14     70.74 o 
  -7  -2   8      687.50      608.64     50.49 o 
  -6  -2   8     1811.21     1931.44     99.07 o 
  -5  -2   8     1114.62     1173.54     69.13 o 
  -4  -2   8     2504.60     2799.41    128.27 o 
  -3  -2   8     1820.36     1784.82     89.38 o 
  -2  -2   8     3291.62     3222.54    141.48 o 
  -1  -2   8     2791.70     2807.48    124.60 o 
   0  -2   8     5853.46     5106.87    208.99 o 
   1  -2   8     4335.81     4978.00    153.58 o 
   2  -2   8     6371.62     6870.77    207.82 o 
   3  -2   8     5584.79     6193.42    188.12 o 
   4  -2   8     4558.13     4677.50    146.18 o 
   5  -2   8     3690.48     3691.03    115.57 o 
   6  -2   8     4912.95     4690.29    115.53 o 
   7  -2   8     6260.16     6524.74    158.06 o 
   8  -2   8     2292.50     2225.04     79.76 o 
   9  -2   8     4419.52     4583.20    114.82 o 
  10  -2   8     1374.90     1352.88     43.76 o 
  11  -2   8     1940.54     2067.63     60.44 o 
  12  -2   8      684.45      631.34     30.72 o 
  13  -2   8      867.51      956.50     41.40 o 
  14  -2   8      309.65      320.21     62.82 o 
 -10  -1   8      314.45      238.05     38.60 o 
  -9  -1   8     1883.34     1881.25     97.60 o 
  -8  -1   8      475.45      503.55     46.38 o 
  -7  -1   8     4320.35     4527.06    208.92 o 
  -6  -1   8      973.74     1138.39     46.84 o 
  -5  -1   8     5230.66     5777.44    239.52 o 
  -4  -1   8     1142.35     1306.36     71.77 o 
  -3  -1   8    11176.52     9990.50    395.39 o 
  -2  -1   8      826.38      921.54     55.04 o 
  -1  -1   8    14512.93    15027.95    581.49 o 
   0  -1   8     1520.89     1987.36     90.41 o 
   1  -1   8    17741.71    17592.24    674.10 o 
   2  -1   8     2028.79     2272.72     75.05 o 
   3  -1   8    20669.51    21492.40    625.22 o 
   4  -1   8      660.90      669.23     29.20 o 
   5  -1   8     8538.90     7953.50    237.63 o 
   6  -1   8      276.91      318.87     23.43 o 
   7  -1   8     7735.94     7322.68    222.58 o 
   8  -1   8       91.62       70.97      9.92 o 
   9  -1   8     4660.42     4900.32    121.34 o 
  10  -1   8      256.64      262.06     22.91 o 
  11  -1   8     3658.79     3810.88     99.40 o 
  12  -1   8       93.93       62.11     17.87 o 
  13  -1   8     1932.78     2089.81     74.63 o 
  14  -1   8        1.77       62.67     28.03 o 
 -10   0   8       40.94       52.40     27.59 o 
  -9   0   8     1828.34     1568.78     84.98 o 
  -8   0   8      108.74       98.77     29.06 o 
  -7   0   8     4571.70     4755.36    200.19 o 
  -6   0   8      514.28      508.57     48.80 o 
  -5   0   8     4073.47     4394.23    130.29 o 
  -4   0   8      917.27      995.14     86.37 o 
  -3   0   8     6486.85     6367.91    180.13 o 
  -2   0   8      827.72      725.46     46.23 o 
  -1   0   8     9552.15     8912.36    350.04 o 
   0   0   8     1520.74     1632.48     75.44 o 
   1   0   8     7736.97     6974.32    273.28 o 
   2   0   8     1708.74     1670.34     72.94 o 
   3   0   8     9217.53     8283.32    319.80 o 
   4   0   8      824.90      844.49     40.36 o 
   5   0   8     4418.58     4485.63    115.93 o 
   6   0   8      770.20      853.55     26.81 o 
   7   0   8     1958.14     2115.74     55.86 o 
   8   0   8       25.84       26.92      8.37 o 
   9   0   8     1705.03     1826.52     44.79 o 
  10   0   8      242.10      289.09     21.64 o 
  11   0   8      870.34      909.71     58.85 o 
  12   0   8      159.09      186.39     34.20 o 
  13   0   8      419.07      400.38     46.67 o 
  14   0   8       34.39      -29.06     33.17 o 
 -10   1   8      145.67      112.57     32.73 o 
  -9   1   8      228.55      186.83     34.78 o 
  -8   1   8      295.14      261.39     35.66 o 
  -7   1   8       56.65       17.17     24.22 o 
  -6   1   8       89.39       67.22     16.72 o 
  -5   1   8      239.20      310.17     23.34 o 
  -4   1   8      723.87      764.17     68.39 o 
  -3   1   8        2.95      -10.72     10.72 o 
  -2   1   8        3.93        2.38     10.49 o 
  -1   1   8      239.05      296.43     18.25 o 
   0   1   8       40.09       26.40     15.63 o 
   1   1   8        7.42        2.20     11.30 o 
   2   1   8       58.33       75.00     13.50 o 
   3   1   8      173.05      131.80     14.68 o 
   4   1   8      551.35      737.65     36.54 o 
   5   1   8       28.31       45.58     11.23 o 
   6   1   8      414.03      374.47     18.13 o 
   7   1   8        2.80        2.33      7.66 o 
   8   1   8      130.42      143.50     10.70 o 
   9   1   8       29.30       37.08     12.68 o 
  10   1   8      316.25      349.26     20.70 o 
  11   1   8        3.65        8.76     12.53 o 
  12   1   8      435.23      464.61     27.54 o 
  13   1   8        5.89      -20.55     30.23 o 
  14   1   8      330.16      284.14     25.10 o 
 -11   2   8       11.39      -27.74     27.74 o 
 -10   2   8      518.69      443.97     46.38 o 
  -9   2   8        1.97       -8.81     25.10 o 
  -8   2   8     1565.36     1793.48     91.14 o 
  -7   2   8       89.42       60.17     24.51 o 
  -6   2   8     2641.72     2926.21     91.30 o 
  -5   2   8       50.27       27.53     18.13 o 
  -4   2   8     4596.51     5008.46    143.71 o 
  -3   2   8       92.26       70.34     13.18 o 
  -2   2   8     9023.34     8542.25    235.41 o 
  -1   2   8       72.15      115.17     15.34 o 
   0   2   8    12383.62    12982.12    351.39 o 
   1   2   8      669.16      655.41     24.11 o 
   2   2   8     9467.58     9448.20    363.10 o 
   3   2   8      375.39      364.13     23.48 o 
   4   2   8     9036.33     7812.64    300.87 o 
   5   2   8     1039.92     1083.10     35.02 o 
   6   2   8    10524.69    10268.54    283.09 o 
   7   2   8      684.30      728.31     22.44 o 
   8   2   8     5087.29     5319.10    122.25 o 
   9   2   8      245.91      256.01     21.79 o 
  10   2   8     3105.34     3504.77    100.86 o 
  11   2   8      591.74      623.14     29.80 o 
  12   2   8     2269.61     2394.26     76.64 o 
  13   2   8      607.60      603.94     41.83 o 
  14   2   8     1123.85     1269.38     67.37 o 
 -11   3   8      439.28      396.41     44.91 o 
 -10   3   8     1599.49     1632.77     87.77 o 
  -9   3   8     1504.05     1455.92     78.67 o 
  -8   3   8     3828.48     4085.96    174.21 o 
  -7   3   8     2739.94     3015.60    131.94 o 
  -6   3   8     2420.56     2798.09    121.52 o 
  -5   3   8     3672.45     3796.50    112.46 o 
  -4   3   8     6269.47     6730.09    485.13 o 
  -3   3   8     7059.19     6768.91    374.69 o 
  -2   3   8     9823.09     9064.52    248.60 o 
  -1   3   8     8790.49     7823.31    214.77 o 
   0   3   8    15957.32    14769.26    398.72 o 
   1   3   8    11149.11    10110.61    274.44 o 
   2   3   8    13513.21    13793.24    372.05 o 
   3   3   8    11669.37    11508.65    440.59 o 
   4   3   8     7258.56     6399.73    248.47 o 
   5   3   8    16806.13    17369.57    804.57 o 
   6   3   8    10771.03    10275.02    272.69 o 
   7   3   8    10684.27    11222.84    297.91 o 
   8   3   8     3991.62     4298.69    178.32 o 
   9   3   8     4700.76     5165.70    143.26 o 
  10   3   8     1869.76     1785.90     57.79 o 
  11   3   8     2697.60     2782.37     85.30 o 
  12   3   8     1733.30     1971.65     89.23 o 
  13   3   8     2433.27     2301.73    103.62 o 
  14   3   8      700.62      745.13     49.75 o 
  15   3   8      937.72      801.05     55.62 o 
 -11   4   8     1484.12     1370.35     78.08 o 
 -10   4   8      239.38      231.16     35.96 o 
  -9   4   8     3950.20     4237.57    180.82 o 
  -8   4   8      775.78      802.08     51.96 o 
  -7   4   8     5999.71     6382.56    256.84 o 
  -6   4   8      672.13      786.08     46.52 o 
  -5   4   8    10033.02    10190.46    314.74 o 
  -4   4   8      474.07      508.96     24.67 o 
  -3   4   8    12623.63    11406.08    311.23 o 
  -2   4   8      717.40      819.57     35.15 o 
  -1   4   8    20667.97    20822.97    560.35 o 
   0   4   8       46.62       50.06      8.35 o 
   1   4   8    17958.71    17358.36    467.37 o 
   2   4   8      532.39      486.03     22.09 o 
   3   4   8    13098.20    13331.50    359.91 o 
   4   4   8        8.37       10.57     11.59 o 
   5   4   8    13443.85    13685.01    360.96 o 
   6   4   8      813.32      934.58     32.43 o 
   7   4   8    12700.63    12372.67    328.43 o 
   8   4   8        0.89       -4.97     10.82 o 
   9   4   8     3955.80     4370.08    207.60 o 
  10   4   8       80.38       90.86     37.57 o 
  11   4   8     2242.85     2449.08    106.41 o 
  12   4   8       20.40       38.60     20.25 o 
  13   4   8     1415.91     1344.52     70.01 o 
  14   4   8       13.80       13.94     24.36 o 
 -11   5   8      424.41      401.70     42.86 o 
 -10   5   8       90.77       79.99     27.74 o 
  -9   5   8     1142.95     1041.60     61.05 o 
  -8   5   8      605.63      617.88     43.74 o 
  -7   5   8     1107.41     1280.09     65.02 o 
  -6   5   8      241.75      256.55     26.86 o 
  -5   5   8     1506.68     1589.77     72.65 o 
  -4   5   8      408.85      443.13     22.15 o 
  -3   5   8     1495.26     1506.21     48.13 o 
  -2   5   8      585.79      693.27     40.87 o 
  -1   5   8      760.80      785.62     28.26 o 
   0   5   8      715.70      703.77     25.65 o 
   1   5   8      816.08      825.73     28.68 o 
   2   5   8      376.15      402.82     18.12 o 
   3   5   8     1339.49     1578.37     48.45 o 
   4   5   8      268.01      349.54     12.09 o 
   5   5   8      560.78      582.53     23.53 o 
   6   5   8      458.95      564.39     23.71 o 
   7   5   8       20.50       33.72     11.14 o 
   8   5   8       12.54       21.98     11.95 o 
   9   5   8        9.62       15.26     15.41 o 
  10   5   8       51.10       59.15     18.05 o 
  11   5   8        0.67      -16.29     16.29 o 
  12   5   8       39.77       38.31     23.63 o 
  13   5   8        0.85      -16.73     20.99 o 
  14   5   8       83.07       41.24     26.12 o 
 -11   6   8       14.51       10.71     26.12 o 
 -10   6   8      140.27       93.49     28.03 o 
  -9   6   8        1.97      -19.81     19.81 o 
  -8   6   8       24.08        9.83     19.08 o 
  -7   6   8       45.53       17.17     18.93 o 
  -6   6   8     1149.38     1065.52     54.89 o 
  -5   6   8      108.93       67.51     17.47 o 
  -4   6   8     1293.92     1171.90     40.68 o 
  -3   6   8      192.94      191.45     14.70 o 
  -2   6   8      955.07      776.63     29.23 o 
  -1   6   8      915.79      957.31     32.82 o 
   0   6   8     3235.01     3367.11     96.25 o 
   1   6   8      234.69      197.99     14.01 o 
   2   6   8     2821.51     3030.54    161.08 o 
   3   6   8      412.27      405.76     15.60 o 
   4   6   8     9496.19     9706.55    246.09 o 
   5   6   8      608.13      586.48     35.96 o 
   6   6   8     4931.87     5544.23    219.71 o 
   7   6   8      502.88      580.02     35.96 o 
   8   6   8     5892.85     5940.94    235.71 o 
   9   6   8        3.12       -6.16     16.00 o 
  10   6   8     2891.35     3156.20    132.82 o 
  11   6   8       15.18       15.26     19.37 o 
  12   6   8     1247.50     1206.71     64.43 o 
  13   6   8       56.45       37.57     25.10 o 
  14   6   8     1107.60     1089.74     64.58 o 
 -11   7   8        7.60        1.91     25.83 o 
 -10   7   8     1664.34     1857.32     92.32 o 
  -9   7   8        2.19      -19.96     19.96 o 
  -8   7   8     2411.98     2483.87    110.07 o 
  -7   7   8        7.53        9.54     17.61 o 
  -6   7   8     8334.49     7922.13    310.70 o 
  -5   7   8      397.33      362.22     29.65 o 
  -4   7   8    12239.27     9664.39    373.52 o 
  -3   7   8      471.59      412.91     21.42 o 
  -2   7   8    15166.07    13183.24    367.28 o 
  -1   7   8     1710.75     1697.16     53.02 o 
   0   7   8    14441.02    13065.78    501.13 o 
   1   7   8     1296.99     1307.23     42.49 o 
   2   7   8    13903.82    14541.60    393.94 o 
   3   7   8     1687.17     1677.60     53.28 o 
   4   7   8    20092.53    21608.69    581.99 o 
   5   7   8      598.19      661.91     40.65 o 
   6   7   8    12723.67    12645.79    487.85 o 
   7   7   8     1178.01     1355.82     65.90 o 
   8   7   8     8309.06     7521.90    296.32 o 
   9   7   8      608.58      585.60     39.77 o 
  10   7   8     7531.86     6299.63    252.29 o 
  11   7   8      822.64      739.41     48.14 o 
  12   7   8     3337.58     3090.45    135.32 o 
  13   7   8      364.95      299.40     36.40 o 
 -10   8   8     1167.02     1112.19     63.70 o 
  -9   8   8     1112.64     1138.46     61.94 o 
  -8   8   8     1916.61     1860.70     86.89 o 
  -7   8   8     2588.36     2586.75    111.40 o 
  -6   8   8     3943.60     3897.66    159.09 o 
  -5   8   8     4627.82     4182.83    168.19 o 
  -4   8   8     7950.69     6869.52    268.88 o 
  -3   8   8     7020.69     5336.55    210.46 o 
  -2   8   8     7184.33     6704.05    368.02 o 
  -1   8   8     8031.27     7769.92    229.76 o 
   0   8   8     5318.13     5154.42    144.87 o 
   1   8   8     8943.52     8633.53    307.18 o 
   2   8   8     6938.83     7940.24    328.75 o 
   3   8   8    16566.18    17541.86    387.18 o 
   4   8   8     4034.78     4436.54    126.66 o 
   5   8   8     8829.21     9059.00    268.95 o 
   6   8   8     2410.96     2621.24    113.30 o 
   7   8   8     5529.66     5520.60    221.76 o 
   8   8   8     1241.30     1301.96     65.31 o 
   9   8   8     3883.51     3638.47    152.93 o 
  10   8   8      498.74      442.21     36.84 o 
  11   8   8     1873.21     1712.02     84.39 o 
  12   8   8      296.52      343.14     36.99 o 
  13   8   8      724.68      596.16     47.99 o 
 -11   9   8      563.99      761.13     51.96 o 
 -10   9   8       31.70       23.63     23.04 o 
  -9   9   8     1018.35      932.26     53.42 o 
  -8   9   8        8.44        8.22     18.20 o 
  -7   9   8     1337.67     1130.83     56.36 o 
  -6   9   8        0.85       19.96     14.97 o 
  -5   9   8     2697.36     2627.70    110.51 o 
  -4   9   8       26.42       -5.58     13.21 o 
  -3   9   8     4648.18     4048.83    162.91 o 
  -2   9   8        0.31        7.93     13.06 o 
  -1   9   8     3490.43     3826.70    114.18 o 
   0   9   8       15.90       33.23     10.51 o 
   1   9   8     2172.88     2456.67     60.52 o 
   2   9   8        1.52       10.71      8.21 o 
   3   9   8     1287.95     1346.35     70.87 o 
   4   9   8       38.97       11.21     10.79 o 
   5   9   8     1483.03     1640.95     53.84 o 
   6   9   8       25.76      -12.48     17.02 o 
   7   9   8      822.50      693.18     43.88 o 
   8   9   8       65.61       65.46     21.28 o 
   9   9   8     1156.32     1220.51     64.43 o 
  10   9   8        9.71      -11.89     21.13 o 
  11   9   8      202.39      179.20     29.65 o 
  12   9   8       11.80      -24.07     24.07 o 
 -10  10   8        2.88      -19.37     19.37 o 
  -9  10   8        0.99      -11.45     18.64 o 
  -8  10   8        4.69       -3.23     16.29 o 
  -7  10   8      114.43       98.04     20.69 o 
  -6  10   8       92.38       67.37     17.17 o 
  -5  10   8        2.74        0.73     14.09 o 
  -4  10   8       17.66       18.79     14.82 o 
  -3  10   8      436.45      390.69     27.89 o 
  -2  10   8       90.16       82.78     16.58 o 
  -1  10   8      618.78      708.00     40.51 o 
   0  10   8      325.95      378.26     26.04 o 
   1  10   8      198.94      244.86     14.78 o 
   2  10   8      282.22      298.41     15.98 o 
   3  10   8      864.83     1056.13     39.10 o 
   4  10   8      375.76      506.74     25.72 o 
   5  10   8      331.43      332.57     22.21 o 
   6  10   8      552.85      651.64     43.15 o 
   7  10   8      433.07      455.71     35.96 o 
   8  10   8      679.42      690.68     46.82 o 
   9  10   8      542.32      532.91     41.39 o 
  10  10   8      777.30      653.70     47.70 o 
  11  10   8      204.41      145.59     30.67 o 
  12  10   8      337.66      256.11     37.13 o 
 -10  11   8      341.62      244.22     35.37 o 
  -9  11   8      114.38       25.39     21.28 o 
  -8  11   8      669.65      548.02     38.01 o 
  -7  11   8      319.15      243.63     27.45 o 
  -6  11   8     1531.09     1520.05     71.33 o 
  -5  11   8      291.76      246.13     25.39 o 
  -4  11   8     1856.42     1744.31     78.37 o 
  -3  11   8      708.77      727.08     42.27 o 
  -2  11   8     3868.12     4171.97    170.10 o 
  -1  11   8      643.38      652.67     40.65 o 
   0  11   8     6171.54     6450.08    181.25 o 
   1  11   8       94.98      112.62     26.78 o 
   2  11   8     4359.02     4817.43    138.54 o 
   3  11   8     1037.79     1102.27     42.01 o 
   4  11   8     4692.00     5246.34    150.47 o 
   5  11   8      374.60      374.96     24.13 o 
   6  11   8     4867.02     5250.84    215.75 o 
   7  11   8       25.74       -4.26     20.55 o 
   8  11   8     3320.04     3318.67    145.15 o 
   9  11   8       43.41       15.85     23.78 o 
  10  11   8     2840.41     2603.19    120.94 o 
  11  11   8       27.59       -5.14     26.42 o 
  -9  12   8       42.99       21.13     21.57 o 
  -8  12   8     1334.35     1229.46     63.11 o 
  -7  12   8      210.18      216.33     26.42 o 
  -6  12   8     2089.83     1908.98     86.59 o 
  -5  12   8      343.17      289.72     28.33 o 
  -4  12   8     3429.27     3673.11    152.34 o 
  -3  12   8      690.50      588.38     40.07 o 
  -2  12   8     4954.37     5158.91    147.63 o 
  -1  12   8     1193.73     1391.45     49.14 o 
   0  12   8     5451.44     6575.42    185.61 o 
   1  12   8     1259.11     1312.41     47.22 o 
   2  12   8     4849.83     5495.94    222.64 o 
   3  12   8      930.35     1066.11     58.85 o 
   4  12   8     4487.89     4847.29    141.18 o 
   5  12   8     1453.22     1501.17     53.20 o 
   6  12   8     3052.02     3416.71    149.85 o 
   7  12   8      776.11      739.85     53.13 o 
   8  12   8     2831.27     2787.82    127.83 o 
   9  12   8      591.78      545.82     47.55 o 
  10  12   8     1742.08     1602.24     87.18 o 
  -8  13   8      348.92      323.47     31.99 o 
  -7  13   8      625.33      561.97     38.45 o 
  -6  13   8      477.61      466.42     35.37 o 
  -5  13   8      923.95     1028.98     55.77 o 
  -4  13   8      445.51      470.09     36.69 o 
  -3  13   8      949.63      983.33     38.40 o 
  -2  13   8     1359.45     1548.20     53.45 o 
  -1  13   8     2550.53     2907.30     89.30 o 
   0  13   8     1002.25     1088.34     42.13 o 
   1  13   8     2264.80     2636.94    116.68 o 
   2  13   8      895.25     1045.27     59.29 o 
   3  13   8     2079.43     2287.79    103.76 o 
   4  13   8      510.83      536.43     40.36 o 
   5  13   8     1175.20     1093.26     60.17 o 
   6  13   8      218.59      207.24     22.58 o 
   7  13   8      610.21      639.17     51.37 o 
   8  13   8      205.17      200.34     35.22 o 
   9  13   8      525.68      476.11     48.14 o 
  10  13   8       84.00       30.09     31.70 o 
  -7  14   8       35.34       61.20     21.43 o 
  -6  14   8        3.06       -5.28     18.79 o 
  -5  14   8       55.55       41.53     19.96 o 
  -4  14   8        2.99        4.30     20.33 o 
  -3  14   8       26.08       18.25     14.68 o 
  -2  14   8        0.42      -10.40     13.64 o 
  -1  14   8       10.51       -0.30     14.06 o 
   0  14   8        0.00      -18.64     18.64 o 
   1  14   8       12.60       -8.66     20.25 o 
   2  14   8       15.99        0.44     20.40 o 
   3  14   8       47.64       33.46     20.84 o 
   4  14   8       14.25        6.46     20.25 o 
   5  14   8       42.62       19.81     21.28 o 
   6  14   8       44.75      -12.03     20.84 o 
   7  14   8       58.78       11.89     20.69 o 
   8  14   8       44.01        7.49     20.55 o 
  -5  15   8      284.27      288.20     23.82 o 
  -4  15   8      194.18      216.30     22.20 o 
  -3  15   8      342.62      372.35     25.62 o 
  -2  15   8      355.80      436.04     39.33 o 
  -1  15   8      446.81      409.92     39.63 o 
   0  15   8      603.70      755.55     50.63 o 
   1  15   8      571.66      599.54     44.76 o 
   2  15   8      560.40      585.30     45.64 o 
   3  15   8      705.98      724.58     50.63 o 
   4  15   8      845.75      966.89     57.39 o 
   5  15   8      408.95      415.93     39.77 o 
   6  15   8      599.29      646.94     48.73 o 
  -2  16   8     1057.56     1151.38     66.78 o 
  -1  16   8       27.69       23.63     26.86 o 
   0  16   8     1226.14     1390.75     75.14 o 
   1  16   8       63.31       65.46     28.62 o 
   2  16   8     1564.99     1693.68     86.89 o 
   3  16   8       39.38       35.22     27.15 o 
   4  16   8     1519.89     1535.61     81.01 o 
   5  16   8        4.13      -23.63     23.63 o 
   6  16   8     1021.26      949.14     62.38 o 
   3  -8   9       17.93       17.32     29.94 o 
   4  -8   9        0.90       -3.52     27.59 o 
   5  -8   9       83.63       62.38     54.74 o 
   6  -8   9        0.64      -17.61     47.11 o 
   0  -7   9      251.84      196.67     40.80 o 
   1  -7   9       12.24        8.81     28.77 o 
   2  -7   9      476.55      477.28     48.58 o 
   3  -7   9       22.17      -25.68     25.68 o 
   4  -7   9      732.85      731.63     51.96 o 
   5  -7   9       55.21       71.34     21.06 o 
   6  -7   9      571.18      589.71     76.76 o 
   7  -7   9       63.02      102.15     49.75 o 
  -3  -6   9      595.77      629.92     59.44 o 
  -2  -6   9     1073.23     1143.60     76.02 o 
  -1  -6   9      647.76      629.33     56.06 o 
   0  -6   9      950.35      833.78     61.64 o 
   1  -6   9      885.89      971.30     64.14 o 
   2  -6   9     1170.33     1297.56     74.12 o 
   3  -6   9     1156.11     1224.47     68.25 o 
   4  -6   9     1431.25     1484.11     60.51 o 
   5  -6   9     1155.01     1255.71     53.13 o 
   6  -6   9     1237.43     1237.53     99.95 o 
   7  -6   9      855.76      940.77     86.30 o 
   8  -6   9      601.45      736.32     79.25 o 
   9  -6   9      484.66      549.13     44.39 o 
  10  -6   9      289.50      229.10     47.11 o 
  -5  -5   9     1603.21     1774.99     99.95 o 
  -4  -5   9      363.50      373.96     48.29 o 
  -3  -5   9     2490.31     2692.13    131.50 o 
  -2  -5   9      190.30      110.22     33.46 o 
  -1  -5   9     2173.73     2155.99    108.46 o 
   0  -5   9      119.33      139.28     31.85 o 
   1  -5   9     2970.30     2957.19    134.58 o 
   2  -5   9       24.47       28.62     23.19 o 
   3  -5   9     2088.00     2338.24     83.40 o 
   4  -5   9      175.09      181.05     31.04 o 
   5  -5   9     2418.56     2447.39     85.03 o 
   6  -5   9      161.28      187.71     47.41 o 
   7  -5   9     1545.48     1456.65    104.94 o 
   8  -5   9       62.42       85.42     28.01 o 
   9  -5   9      729.05      767.88     36.44 o 
  10  -5   9       53.73       19.58     18.73 o 
  11  -5   9      523.91      549.21     38.95 o 
  -7  -4   9      521.06      511.77     54.89 o 
  -6  -4   9       85.78       54.16     33.90 o 
  -5  -4   9      942.89      967.04     67.37 o 
  -4  -4   9       59.04       55.77     31.70 o 
  -3  -4   9      938.57      928.73     63.70 o 
  -2  -4   9        8.75      -17.76     24.22 o 
  -1  -4   9      991.91      879.27     59.00 o 
   0  -4   9        1.39        4.40     23.19 o 
   1  -4   9     1135.07     1193.50     66.93 o 
   2  -4   9        3.75      -18.64     18.64 o 
   3  -4   9      750.55      755.89     37.44 o 
   4  -4   9        6.83      -11.61     14.32 o 
   5  -4   9      573.98      566.29     31.22 o 
   6  -4   9        4.46       -6.38     18.86 o 
   7  -4   9      410.46      387.90     56.21 o 
   8  -4   9       20.23       16.51     29.28 o 
   9  -4   9      114.43      114.11     22.66 o 
  10  -4   9        6.89       -5.56     14.83 o 
  11  -4   9       88.84       87.43     16.98 o 
  12  -4   9        1.40      -25.10     26.71 o 
  -7  -3   9        1.09      -28.62     28.62 o 
  -6  -3   9       67.04       -6.02     29.94 o 
  -5  -3   9        3.91      -21.72     26.86 o 
  -4  -3   9      288.81      260.36     38.75 o 
  -3  -3   9       24.41      -23.34     23.34 o 
  -2  -3   9      370.77      367.06     40.07 o 
  -1  -3   9       31.08       25.98     24.36 o 
   0  -3   9      404.34      384.38     38.60 o 
   1  -3   9      162.94      172.60     27.74 o 
   2  -3   9     1061.63     1185.27     48.07 o 
   3  -3   9       96.35       66.12     16.82 o 
   4  -3   9     1050.61     1110.29     45.02 o 
   5  -3   9       91.46       78.11     25.76 o 
   6  -3   9     1304.02     1326.83     49.62 o 
   7  -3   9      183.53      125.63     39.63 o 
   8  -3   9     1540.01     1629.78     64.33 o 
   9  -3   9        1.20      -17.58     17.58 o 
  10  -3   9      627.16      621.50     35.44 o 
  11  -3   9        4.58      -13.07     15.64 o 
  12  -3   9      326.63      345.00     25.61 o 
  13  -3   9        2.47      -14.68     29.79 o 
  -8  -2   9      947.07     1127.75     72.21 o 
  -7  -2   9        4.10        1.91     30.67 o 
  -6  -2   9     2116.04     2152.32    109.49 o 
  -5  -2   9       11.09       -3.08     28.77 o 
  -4  -2   9     3135.44     3411.28    153.66 o 
  -3  -2   9       21.18      -11.74     23.63 o 
  -2  -2   9     4697.58     4769.31    201.66 o 
  -1  -2   9      126.36       90.41     26.12 o 
   0  -2   9     6727.70     6868.94    276.95 o 
   1  -2   9        6.71      -16.29     19.08 o 
   2  -2   9     7683.40     7941.04    488.95 o 
   3  -2   9       94.00      147.29     30.23 o 
   4  -2   9     5304.72     5593.46    171.35 o 
   5  -2   9      540.55      570.18     30.67 o 
   6  -2   9     2519.66     2417.11     79.69 o 
   7  -2   9       74.58      106.04     11.82 o 
   8  -2   9     5715.55     5703.48    181.37 o 
   9  -2   9      584.21      638.44     37.22 o 
  10  -2   9     3055.63     2953.35     79.33 o 
  11  -2   9      208.72      220.81     21.10 o 
  12  -2   9     1199.10     1136.06     41.68 o 
  13  -2   9       77.24       36.16     25.30 o 
  -8  -1   9     1317.29     1448.73     69.27 o 
  -7  -1   9     1332.53     1478.52     84.24 o 
  -6  -1   9     3338.00     3694.54    165.11 o 
  -5  -1   9     2176.37     2392.72    115.50 o 
  -4  -1   9     3985.10     4136.74    178.76 o 
  -3  -1   9     2714.99     2702.25    124.02 o 
  -2  -1   9     4802.59     5110.98    212.52 o 
  -1  -1   9     4805.31     4913.28    203.27 o 
   0  -1   9     7802.46     7699.49    306.01 o 
   1  -1   9     5722.70     5778.47    232.04 o 
   2  -1   9     5723.37     5467.76    218.24 o 
   3  -1   9     5704.10     5597.65    221.18 o 
   4  -1   9     3075.38     3241.82    103.29 o 
   5  -1   9     2485.44     2826.79     91.16 o 
   6  -1   9     2297.39     2211.53     73.67 o 
   7  -1   9     3271.90     3444.16     87.36 o 
   8  -1   9     3179.16     3079.22     88.33 o 
   9  -1   9     3608.68     3872.53     98.70 o 
  10  -1   9     1719.06     1641.19     86.57 o 
  11  -1   9     1611.42     1695.26     52.21 o 
  12  -1   9      471.99      464.52     30.83 o 
  13  -1   9      537.07      577.08     51.22 o 
 -10   0   9      145.38      140.75     37.28 o 
  -9   0   9     1089.58     1103.68     72.80 o 
  -8   0   9      128.18       71.33     30.82 o 
  -7   0   9     2262.40     2694.77    126.37 o 
  -6   0   9      228.81      217.33     24.66 o 
  -5   0   9     2416.05     2483.28    117.27 o 
  -4   0   9      487.99      577.82     46.82 o 
  -3   0   9     4788.30     4724.83    198.57 o 
  -2   0   9        5.30       12.48     20.55 o 
  -1   0   9     4648.89     5496.53    223.67 o 
   0   0   9      227.12      284.73     30.38 o 
   1   0   9     5699.66     5711.69    227.78 o 
   2   0   9       63.26       81.01     16.58 o 
   3   0   9     4820.70     4690.93    186.10 o 
   4   0   9       48.58       56.95     13.80 o 
   5   0   9     1660.83     1632.04     69.71 o 
   6   0   9       43.61       51.98      9.98 o 
   7   0   9     2423.84     2475.69     73.49 o 
   8   0   9       15.49       22.35      9.53 o 
   9   0   9     1114.77     1186.64     33.26 o 
  10   0   9        9.18        0.17     14.14 o 
  11   0   9      239.12      260.07     33.02 o 
  12   0   9       77.55       89.67     28.91 o 
  13   0   9      163.59      174.06     36.84 o 
  14   0   9       17.51       51.66     23.19 o 
 -10   1   9       30.96      -28.91     28.91 o 
  -9   1   9        6.14      -25.39     25.39 o 
  -8   1   9        0.49      -23.48     23.48 o 
  -7   1   9       64.19       35.22     28.03 o 
  -6   1   9      136.35      110.03     19.19 o 
  -5   1   9        6.51      -14.08     14.08 o 
  -4   1   9       89.02       56.62     15.16 o 
  -3   1   9       69.01       57.60     14.77 o 
  -2   1   9       17.86       -7.49     18.79 o 
  -1   1   9      238.57      228.95     26.42 o 
   0   1   9        0.54        5.28     14.68 o 
   1   1   9      293.40      314.23     27.00 o 
   2   1   9       56.74       58.85     15.12 o 
   3   1   9      211.19      210.61     21.28 o 
   4   1   9      311.38      319.36     23.78 o 
   5   1   9      194.66      192.85     18.20 o 
   6   1   9      235.13      196.78     14.27 o 
   7   1   9      506.14      503.38     21.60 o 
   8   1   9      905.93      901.00     26.81 o 
   9   1   9      244.00      255.98     17.98 o 
  10   1   9      732.83      739.75     30.00 o 
  11   1   9       83.93       92.75     15.14 o 
  12   1   9      364.67      387.61     41.53 o 
  13   1   9       46.45       40.51     32.58 o 
  14   1   9      134.32      162.47     41.83 o 
 -10   2   9      282.33      227.49     39.19 o 
  -9   2   9      122.66       98.77     32.88 o 
  -8   2   9      902.44      894.98     60.17 o 
  -7   2   9      311.93      336.97     38.60 o 
  -6   2   9     1132.24     1130.89     46.05 o 
  -5   2   9      246.25      298.33     36.32 o 
  -4   2   9     1379.20     1437.02     51.34 o 
  -3   2   9     1194.17     1278.16     60.47 o 
  -2   2   9     5452.05     5955.27    167.83 o 
  -1   2   9      922.12     1007.40     54.30 o 
   0   2   9     5429.67     5166.31    206.50 o 
   1   2   9      675.90      624.05     36.40 o 
   2   2   9     7738.37     6782.49    264.18 o 
   3   2   9     1697.28     1740.94     75.00 o 
   4   2   9     9791.18     9579.12    368.68 o 
   5   2   9      525.80      477.43     29.65 o 
   6   2   9     7515.79     7590.08    210.99 o 
   7   2   9      460.68      486.68     29.79 o 
   8   2   9     4353.61     4703.13    129.76 o 
   9   2   9      160.75      135.96     14.55 o 
  10   2   9     2559.31     2637.69     78.48 o 
  11   2   9      131.01      110.33     16.40 o 
  12   2   9     2580.68     2851.55     87.97 o 
  13   2   9      123.48      162.81     21.72 o 
  14   2   9     1752.86     1988.24     98.63 o 
 -10   3   9     1756.92     1743.29     93.78 o 
  -9   3   9       16.84       16.29     27.15 o 
  -8   3   9     4807.55     5354.75    223.52 o 
  -7   3   9        4.96      -20.99     20.99 o 
  -6   3   9     7107.79     7938.71    316.13 o 
  -5   3   9      541.94      490.38     28.10 o 
  -4   3   9     9399.46     9184.94    255.23 o 
  -3   3   9     1531.97     1556.80     52.25 o 
  -2   3   9    15734.42    14576.72    396.32 o 
  -1   3   9      760.16      712.52     28.29 o 
   0   3   9    18624.90    18262.99    492.48 o 
   1   3   9     3326.59     3201.11    130.77 o 
   2   3   9    16910.30    15319.87    585.30 o 
   3   3   9      705.00      799.73     40.51 o 
   4   3   9    18393.26    17720.81    674.98 o 
   5   3   9     2251.69     2331.67     96.57 o 
   6   3   9    15959.19    15783.79    602.62 o 
   7   3   9     1106.14     1253.35     41.09 o 
   8   3   9     7949.91     8633.29    231.85 o 
   9   3   9      667.58      728.47     34.49 o 
  10   3   9     3697.05     4060.63    115.82 o 
  11   3   9      588.80      625.34     30.78 o 
  12   3   9     3534.57     3885.33    115.49 o 
  13   3   9      819.49      865.92     52.69 o 
  14   3   9     1345.27     1385.03     72.06 o 
  15   3   9      348.32      297.20     38.75 o 
 -10   4   9      997.40      921.54     62.38 o 
  -9   4   9     1099.49     1204.51     70.45 o 
  -8   4   9     2704.64     2908.31    131.06 o 
  -7   4   9     3037.61     3298.86    143.24 o 
  -6   4   9     1389.01     1449.61     72.21 o 
  -5   4   9     2807.76     2985.58     91.49 o 
  -4   4   9     2340.62     2665.61    139.65 o 
  -3   4   9     5174.08     5319.97    295.15 o 
  -2   4   9     5933.73     5624.83    383.28 o 
  -1   4   9     6102.80     5920.81    164.79 o 
   0   4   9     6922.13     6066.14    168.01 o 
   1   4   9     7524.55     7016.21    291.92 o 
   2   4   9     4638.90     4128.67    164.38 o 
   3   4   9     6241.91     5975.72    233.65 o 
   4   4   9     3810.62     3654.47    146.62 o 
   5   4   9     8523.65     8136.41    315.55 o 
   6   4   9     2412.20     2532.10     73.02 o 
   7   4   9     4639.97     4992.01    218.90 o 
   8   4   9      736.91      769.37     30.33 o 
   9   4   9     1424.34     1530.42     50.45 o 
  10   4   9      381.36      430.57     24.65 o 
  11   4   9      906.20      883.36     37.34 o 
  12   4   9      454.12      483.74     37.87 o 
  13   4   9      681.50      625.52     45.20 o 
  14   4   9      161.95      128.57     29.65 o 
 -10   5   9       22.46       17.17     26.56 o 
  -9   5   9      403.56      356.20     39.19 o 
  -8   5   9      123.89      118.73     27.30 o 
  -7   5   9     1088.14     1158.28     62.67 o 
  -6   5   9        7.53       -4.70     16.58 o 
  -5   5   9      299.71      339.32     29.50 o 
  -4   5   9      199.76      182.45     38.38 o 
  -3   5   9     1467.24     1640.50     52.84 o 
  -2   5   9        3.61       -2.75     14.75 o 
  -1   5   9     1833.83     2014.53     82.04 o 
   0   5   9      102.40      137.59     11.96 o 
   1   5   9      208.48      221.55     15.50 o 
   2   5   9        6.40        9.05      7.41 o 
   3   5   9      194.15      199.90     21.43 o 
   4   5   9        1.02       -7.19     12.18 o 
   5   5   9        0.78        6.22      8.58 o 
   6   5   9      133.18      190.35     14.63 o 
   7   5   9       23.79       21.57     11.59 o 
   8   5   9        2.42       -0.94     11.12 o 
   9   5   9       11.63        8.43     12.48 o 
  10   5   9      131.19      142.66     21.72 o 
  11   5   9        5.76        7.93     17.47 o 
  12   5   9      125.10      108.02     23.19 o 
  13   5   9        1.67      -19.08     21.43 o 
  14   5   9       29.98      -10.42     24.22 o 
 -10   6   9       30.19      -24.95     24.95 o 
  -9   6   9      338.80      283.70     35.66 o 
  -8   6   9        5.04      -15.26     21.13 o 
  -7   6   9      576.34      559.62     41.24 o 
  -6   6   9       85.53       49.46     19.96 o 
  -5   6   9     1562.10     1476.17     69.42 o 
  -4   6   9      966.61      934.51     35.88 o 
  -3   6   9     1718.69     1665.39     53.67 o 
  -2   6   9      388.84      342.56     19.79 o 
  -1   6   9     4177.80     3770.04    156.16 o 
   0   6   9     2544.77     2450.71     72.59 o 
   1   6   9     5068.34     4750.81    133.40 o 
   2   6   9     1943.52     2085.36     62.93 o 
   3   6   9     2779.56     3187.26     92.09 o 
   4   6   9     2827.80     3122.74    129.01 o 
   5   6   9     3282.06     3766.31    153.66 o 
   6   6   9     2333.08     2646.92    111.98 o 
   7   6   9     3127.85     3492.15    143.98 o 
   8   6   9     2082.38     2356.47    101.86 o 
   9   6   9     1697.07     1896.95     85.71 o 
  10   6   9     1375.25     1327.79     65.31 o 
  11   6   9     1595.79     1513.45     73.38 o 
  12   6   9     1453.05     1495.84     75.14 o 
  13   6   9      563.96      532.91     44.91 o 
  14   6   9      835.49      611.57     52.25 o 
 -10   7   9     1031.15     1054.22     65.31 o 
  -9   7   9      416.33      379.39     39.19 o 
  -8   7   9     1933.15     1815.49     87.47 o 
  -7   7   9      678.25      650.91     42.56 o 
  -6   7   9     4412.26     4421.03    180.82 o 
  -5   7   9     1170.45     1127.90     56.95 o 
  -4   7   9     8551.72     7338.74    287.37 o 
  -3   7   9     1446.86     1390.24     46.29 o 
  -2   7   9     8939.63     7948.79    219.23 o 
  -1   7   9     1088.99     1195.50     40.86 o 
   0   7   9    13547.56    11946.17    573.63 o 
   1   7   9     1144.09     1181.66     40.25 o 
   2   7   9    14952.94    14325.07    388.60 o 
   3   7   9      430.29      499.06     19.41 o 
   4   7   9    21716.64    24154.59    920.96 o 
   5   7   9      111.81      141.48     22.75 o 
   6   7   9    12695.97    10899.28    422.98 o 
   7   7   9      356.82      358.55     31.85 o 
   8   7   9    10417.28    11252.54    437.07 o 
   9   7   9        6.74        1.47     18.35 o 
  10   7   9     5641.69     5755.13    231.89 o 
  11   7   9        1.73       -2.05     19.81 o 
  12   7   9     2390.44     2457.59    111.69 o 
  13   7   9        9.98       -7.19     23.92 o 
 -10   8   9     1583.94     1640.99     84.83 o 
  -9   8   9      132.92      140.60     27.74 o 
  -8   8   9     2848.58     3108.65    135.17 o 
  -7   8   9      278.55      294.41     30.82 o 
  -6   8   9     5076.31     5058.73    204.00 o 
  -5   8   9      509.01      452.63     31.11 o 
  -4   8   9     9120.48     7899.97    308.21 o 
  -3   8   9     1228.07     1192.33     56.80 o 
  -2   8   9     8470.11     8209.24    302.63 o 
  -1   8   9      993.51      948.77     34.88 o 
   0   8   9    11362.44    11413.83    372.20 o 
   1   8   9     1548.31     1658.11     53.12 o 
   2   8   9    12540.36    12398.61    337.96 o 
   3   8   9     1583.48     1719.00     46.20 o 
   4   8   9    13571.92    14280.36    514.60 o 
   5   8   9     1848.45     1801.55     82.63 o 
   6   8   9     9242.59     8334.84    327.88 o 
   7   8   9     1828.19     1866.86     86.45 o 
   8   8   9     5275.35     5443.11    219.71 o 
   9   8   9      976.64      966.16     53.86 o 
  10   8   9     3509.11     3695.57    155.87 o 
  11   8   9      669.01      549.49     42.12 o 
  12   8   9     1147.67     1115.13     64.14 o 
  13   8   9      122.07      283.40     28.03 o 
 -10   9   9      145.35       93.34     27.89 o 
  -9   9   9      469.18      478.60     39.48 o 
  -8   9   9      356.96      367.94     33.90 o 
  -7   9   9      891.73      907.01     49.75 o 
  -6   9   9      420.71      328.46     29.06 o 
  -5   9   9      655.12      588.38     36.54 o 
  -4   9   9     1504.96     1338.06     62.38 o 
  -3   9   9     2064.61     2130.60     91.88 o 
  -2   9   9      160.28      168.49     19.81 o 
  -1   9   9      540.86      550.97     24.78 o 
   0   9   9      368.21      388.77     21.05 o 
   1   9   9     1077.65     1169.75     40.97 o 
   2   9   9      570.15      648.72     22.85 o 
   3   9   9      907.45      973.63     29.40 o 
   4   9   9      251.40      275.58     19.56 o 
   5   9   9      278.22      225.29     27.15 o 
   6   9   9      182.40      253.17     28.77 o 
   7   9   9       29.04        3.52     19.37 o 
   8   9   9      219.20      272.25     29.79 o 
   9   9   9        2.65      -16.44     17.61 o 
  10   9   9       71.26       45.06     22.60 o 
  11   9   9        1.62       -7.93     21.43 o 
  12   9   9       62.41       44.47     24.95 o 
 -10  10   9       17.78        6.60     16.58 o 
  -9  10   9        7.14      -15.41     19.52 o 
  -8  10   9        5.18      -17.32     18.05 o 
  -7  10   9       16.15      -16.29     16.29 o 
  -6  10   9      102.94       47.55     17.76 o 
  -5  10   9      328.59      334.48     28.91 o 
  -4  10   9       56.43        0.88     15.85 o 
  -3  10   9      339.43      319.66     27.00 o 
  -2  10   9      192.72      216.92     22.75 o 
  -1  10   9     1309.65     1370.35     64.87 o 
   0  10   9       23.99        7.23     10.99 o 
   1  10   9     1835.00     2284.35     57.93 o 
   2  10   9      319.21      319.33     17.43 o 
   3  10   9     1972.30     2327.00     58.82 o 
   4  10   9        4.09       -0.03     11.73 o 
   5  10   9     2357.04     2739.53    120.20 o 
   6  10   9       17.68       22.60     20.11 o 
   7  10   9     1645.24     1857.32     88.06 o 
   8  10   9      289.98      286.93     30.97 o 
   9  10   9      700.48      735.88     49.31 o 
  10  10   9       45.00       11.30     22.16 o 
  11  10   9      891.71      881.77     57.09 o 
  12  10   9       65.85       20.11     19.23 o 
  -9  11   9      363.99      315.69     34.93 o 
  -8  11   9      229.87      189.33     27.45 o 
  -7  11   9      813.60      726.78     45.20 o 
  -6  11   9      849.55      707.12     43.30 o 
  -5  11   9     1413.35     1324.12     64.58 o 
  -4  11   9     1440.45     1427.00     68.10 o 
  -3  11   9     2351.97     2355.30    101.86 o 
  -2  11   9     2104.19     2187.40     96.43 o 
  -1  11   9     3194.00     3381.05    141.48 o 
   0  11   9     3007.96     3193.45     95.22 o 
   1  11   9     1634.64     1757.34     47.55 o 
   2  11   9     2901.13     3220.31     78.77 o 
   3  11   9     2692.86     3190.43     96.46 o 
   4  11   9     2658.22     2892.82     88.71 o 
   5  11   9     2595.37     2821.64     87.41 o 
   6  11   9     3082.25     3509.91    150.88 o 
   7  11   9     1575.69     1615.16     81.16 o 
   8  11   9     2205.63     2260.64    106.26 o 
   9  11   9     1622.54     1558.65     80.87 o 
  10  11   9     1897.83     1750.18     90.26 o 
  11  11   9      823.16      737.06     54.30 o 
  -8  12   9     1207.43     1198.78     64.14 o 
  -7  12   9       88.36       84.68     23.19 o 
  -6  12   9     2097.53     1746.51     81.16 o 
  -5  12   9      145.09      136.49     23.19 o 
  -4  12   9     3245.43     3073.87    130.18 o 
  -3  12   9      228.63      258.45     28.77 o 
  -2  12   9     4007.64     4515.11    184.93 o 
  -1  12   9     1039.34     1202.45     44.68 o 
   0  12   9     8127.78     8026.65    279.30 o 
   1  12   9       54.29       36.02     15.04 o 
   2  12   9     4979.94     5491.25    222.64 o 
   3  12   9      456.26      477.54     61.05 o 
   4  12   9     5877.20     6684.12    190.11 o 
   5  12   9      121.27       96.49     17.61 o 
   6  12   9     4374.21     4765.05    199.60 o 
   7  12   9        8.65       -3.82     23.19 o 
   8  12   9     3023.85     3097.93    139.28 o 
   9  12   9        3.20      -25.10     25.10 o 
  10  12   9     2235.55     2146.60    106.70 o 
  -7  13   9      106.27       85.27     21.72 o 
  -6  13   9      672.16      597.19     39.77 o 
  -5  13   9      143.66      109.78     21.43 o 
  -4  13   9     1283.86     1330.87     66.93 o 
  -3  13   9      350.63      381.59     33.61 o 
  -2  13   9     1605.58     1683.75     57.18 o 
  -1  13   9      410.73      445.27     26.67 o 
   0  13   9     1703.71     1879.16     64.28 o 
   1  13   9      450.42      489.02     40.36 o 
   2  13   9      706.17      817.78     52.10 o 
   3  13   9      300.10      294.56     32.73 o 
   4  13   9      794.64      882.21     54.60 o 
   5  13   9      325.90      253.98     23.03 o 
   6  13   9      666.53      702.86     53.13 o 
   7  13   9      205.46      160.56     32.29 o 
   8  13   9      393.60      432.08     46.52 o 
   9  13   9       95.45       41.24     30.09 o 
  10  13   9      180.09      107.43     32.88 o 
  -6  14   9        0.59       -4.11     18.64 o 
  -5  14   9        3.04      -17.76     17.76 o 
  -4  14   9        3.61      -12.18     17.76 o 
  -3  14   9        1.44       -2.92     17.39 o 
  -2  14   9        0.21      -12.86     13.64 o 
  -1  14   9        3.06       -2.93     13.85 o 
   0  14   9        0.78      -14.01     14.01 o 
   1  14   9       85.69      103.18     25.98 o 
   2  14   9       10.87       -8.95     19.81 o 
   3  14   9       63.56       81.16     24.36 o 
   4  14   9       28.78       17.47     21.43 o 
   5  14   9      176.62      135.61     27.00 o 
   6  14   9        1.45       16.73     20.99 o 
   7  14   9      223.71      144.86     28.03 o 
   8  14   9        2.76      -25.68     28.62 o 
   9  14   9      243.89      249.06     40.95 o 
  -5  15   9      453.81      456.80     28.07 o 
  -4  15   9        0.55       -6.68     15.25 o 
  -3  15   9      703.35      854.13     39.28 o 
  -2  15   9        9.81       -2.43     15.44 o 
  -1  15   9     1206.48     1435.66     75.44 o 
   0  15   9      111.66      119.03     29.35 o 
   1  15   9     1245.12     1484.10     77.93 o 
   2  15   9       21.34       19.08     24.66 o 
   3  15   9     1549.20     1821.51     90.70 o 
   4  15   9      109.57      151.17     29.50 o 
   5  15   9     1082.48     1104.41     63.99 o 
  -2  16   9      663.18      797.97     54.74 o 
  -1  16   9      509.50      531.29     46.82 o 
   0  16   9      904.81     1087.83     66.19 o 
   1  16   9      565.79      515.00     47.11 o 
   2  16   9      890.85      952.66     62.38 o 
   3  16   9      715.26      642.25     49.90 o 
   4  16   9     1054.69     1023.11     63.26 o 
   5  16   9      393.95      361.48     41.68 o 
   3  -7  10      113.27       79.69     31.70 o 
   4  -7  10      504.41      538.04     46.67 o 
   5  -7  10       32.15       -3.96     23.34 o 
   6  -7  10      370.30      331.98     67.22 o 
   0  -6  10     1077.68     1035.43     71.47 o 
   1  -6  10       42.12       62.82     32.44 o 
   2  -6  10     1572.14     1621.91     87.33 o 
   3  -6  10       63.41       81.31     28.77 o 
   4  -6  10     1626.27     1739.91     86.15 o 
   5  -6  10       42.61       75.24     21.54 o 
   6  -6  10     1126.11     1012.24     92.76 o 
   7  -6  10       52.64      116.09     53.28 o 
  -2  -5  10      955.66      908.19     66.78 o 
  -1  -5  10      523.98      594.70     53.57 o 
   0  -5  10      656.42      639.31     54.01 o 
   1  -5  10      727.90      762.01     56.36 o 
   2  -5  10      761.95      817.93     55.48 o 
   3  -5  10      904.02      968.07     58.12 o 
   4  -5  10      880.57      824.23     41.48 o 
   5  -5  10      753.64      790.94     44.40 o 
   6  -5  10      743.04      674.10     74.12 o 
   7  -5  10      500.01      547.29     72.65 o 
   8  -5  10      407.60      370.73     61.64 o 
   9  -5  10      413.72      354.15     64.43 o 
  10  -5  10      116.91      109.47     33.17 o 
  -4  -4  10       76.66       23.63     32.88 o 
  -3  -4  10      377.88      320.98     44.91 o 
  -2  -4  10       36.54       52.98     29.65 o 
  -1  -4  10      174.71      103.03     31.41 o 
   0  -4  10       20.64      -19.96     23.92 o 
   1  -4  10      382.48      392.89     40.80 o 
   2  -4  10        1.35      -21.28     21.28 o 
   3  -4  10      174.79      151.55     22.53 o 
   4  -4  10       20.68       22.46     16.78 o 
   5  -4  10      114.96       74.87     39.26 o 
   6  -4  10       84.69       77.34     44.62 o 
   7  -4  10       40.43      -22.90     39.48 o 
   8  -4  10       36.85       12.18     44.32 o 
   9  -4  10        3.01      -21.43     40.95 o 
  10  -4  10       49.98       23.21     23.69 o 
  11  -4  10        5.09      -20.82     20.82 o 
  -6  -3  10       20.51      -18.20     32.88 o 
  -5  -3  10       48.82       13.65     32.58 o 
  -4  -3  10       39.47        1.17     29.79 o 
  -3  -3  10      132.79      104.64     33.02 o 
  -2  -3  10      100.35       56.50     28.91 o 
  -1  -3  10      221.39      194.46     34.20 o 
   0  -3  10      285.33      332.72     39.19 o 
   1  -3  10       92.94       65.31     25.68 o 
   2  -3  10      240.31      167.31     27.74 o 
   3  -3  10      341.97      347.23     27.52 o 
   4  -3  10      343.46      369.08     36.25 o 
   5  -3  10      527.05      533.89     30.94 o 
   6  -3  10      651.87      667.73     37.57 o 
   7  -3  10      268.04      298.52     55.92 o 
   8  -3  10      206.78      243.34     51.66 o 
   9  -3  10      459.98      361.53     31.84 o 
  10  -3  10      415.06      481.06     36.16 o 
  11  -3  10      108.73       85.56     24.53 o 
  12  -3  10      176.72      206.79     36.10 o 
  -7  -2  10      219.57      137.67     39.63 o 
  -6  -2  10     1234.65     1244.13     78.52 o 
  -5  -2  10      585.68      591.17     55.04 o 
  -4  -2  10     2929.41     3152.83    145.89 o 
  -3  -2  10      547.65      505.02     47.85 o 
  -2  -2  10     3335.40     3370.04    151.46 o 
  -1  -2  10      371.57      413.29     41.53 o 
   0  -2  10     4275.50     4791.32    200.78 o 
   1  -2  10      416.40      434.13     38.60 o 
   2  -2  10     4516.55     5277.12    214.72 o 
   3  -2  10      160.64      193.29     24.66 o 
   4  -2  10     4272.15     4483.82    140.77 o 
   5  -2  10      256.49      231.96     19.92 o 
   6  -2  10     4184.73     4286.91    135.18 o 
   7  -2  10      609.71      533.84     28.46 o 
   8  -2  10     4356.79     4520.62    148.15 o 
   9  -2  10      158.08      108.34     22.51 o 
  10  -2  10     2193.49     2286.68     73.86 o 
  11  -2  10       52.26       13.18     15.92 o 
  12  -2  10      977.62     1000.67     50.06 o 
  -7  -1  10       19.15      -28.91     29.35 o 
  -6  -1  10     3095.61     3469.55    159.83 o 
  -5  -1  10       46.02       -6.16     28.18 o 
  -4  -1  10     4690.34     5105.55    218.53 o 
  -3  -1  10       36.43      -13.65     24.51 o 
  -2  -1  10     6146.23     6932.49    283.40 o 
  -1  -1  10      381.63      369.56     38.75 o 
   0  -1  10     8424.97     8679.88    345.05 o 
   1  -1  10       53.50       83.22     23.04 o 
   2  -1  10     8834.22     8711.00    341.67 o 
   3  -1  10      287.40      302.19     27.74 o 
   4  -1  10     6096.29     5676.46    224.26 o 
   5  -1  10      597.33      638.73     35.37 o 
   6  -1  10     3919.98     3912.63    155.72 o 
   7  -1  10      351.04      406.32     24.81 o 
   8  -1  10     4574.38     4620.36    115.48 o 
   9  -1  10      686.75      720.91     47.26 o 
  10  -1  10     1838.83     1869.53     62.71 o 
  11  -1  10      100.44      112.72     28.91 o 
  12  -1  10      699.04      632.56     49.17 o 
  -6   0  10      983.57     1169.87     74.12 o 
  -5   0  10     1412.54     1521.52     84.10 o 
  -4   0  10      743.86      737.35     54.89 o 
  -3   0  10      944.33      872.23     57.83 o 
  -2   0  10      959.78      939.89     58.56 o 
  -1   0  10     1776.39     1887.12     90.85 o 
   0   0  10     1503.40     1604.74     78.37 o 
   1   0  10     1518.46     1511.69     72.36 o 
   2   0  10      811.69      783.00     44.32 o 
   3   0  10      862.66      828.93     43.88 o 
   4   0  10      346.15      328.90     25.54 o 
   5   0  10      376.41      338.15     25.24 o 
   6   0  10      201.57      207.67     19.67 o 
   7   0  10      390.50      374.67     19.99 o 
   8   0  10      293.64      284.86     17.91 o 
   9   0  10      139.23      166.56     14.87 o 
  10   0  10      432.91      438.54     37.72 o 
  11   0  10       96.19       75.73     26.56 o 
  12   0  10       65.07       42.12     26.71 o 
  13   0  10       20.20       36.10     29.06 o 
  -9   1  10       36.06      -22.90     31.11 o 
  -8   1  10        5.76      -25.68     25.68 o 
  -7   1  10       49.21       41.98     28.33 o 
  -6   1  10        2.15      -25.54     25.54 o 
  -5   1  10        0.55      -23.92     23.92 o 
  -4   1  10       24.01       -8.66     24.22 o 
  -3   1  10       14.74       10.71     22.75 o 
  -2   1  10       29.57        6.60     20.99 o 
  -1   1  10      185.92      210.17     27.89 o 
   0   1  10        1.20       -7.63     16.73 o 
   1   1  10      301.13      310.85     29.21 o 
   2   1  10        8.86       -8.95     13.50 o 
   3   1  10      825.73      836.42     43.44 o 
   4   1  10       14.79        0.29     12.77 o 
   5   1  10      829.75      744.25     39.04 o 
   6   1  10      103.36      113.89     16.14 o 
   7   1  10      373.67      319.51     24.22 o 
   8   1  10      119.42      116.68     17.02 o 
   9   1  10      582.49      575.74     26.18 o 
  10   1  10      114.49      119.04     14.87 o 
  11   1  10      499.35      415.35     40.07 o 
  12   1  10       55.61       35.66     28.18 o 
  13   1  10      335.79      267.41     40.80 o 
  -9   2  10      594.86      596.31     54.30 o 
  -8   2  10      271.28      227.34     37.57 o 
  -7   2  10     1538.57     1689.13     87.91 o 
  -6   2  10      524.03      539.52     33.81 o 
  -5   2  10     2935.78     3359.23    104.30 o 
  -4   2  10     1243.78     1376.80     50.97 o 
  -3   2  10     2851.49     3263.49    143.39 o 
  -2   2  10     2595.47     2809.83    124.46 o 
  -1   2  10     5446.44     6216.12    249.50 o 
   0   2  10     2838.80     3122.89    131.94 o 
   1   2  10     6070.81     5870.78    232.77 o 
   2   2  10     4741.76     4614.03    184.19 o 
   3   2  10     5038.53     4913.28    194.91 o 
   4   2  10     3118.96     3249.54    132.09 o 
   5   2  10     2975.13     2899.51    118.44 o 
   6   2  10     2398.24     2512.63    103.76 o 
   7   2  10     2230.18     2229.96     93.49 o 
   8   2  10     2539.40     2830.96     82.04 o 
   9   2  10     3027.75     3117.00     90.34 o 
  10   2  10     2611.11     2801.54     83.10 o 
  11   2  10     1579.92     1691.22     62.01 o 
  12   2  10     1608.33     1748.47     59.04 o 
  13   2  10      658.78      709.76     58.85 o 
  14   2  10      722.75      726.05     63.99 o 
  -9   3  10      373.67      366.33     42.71 o 
  -8   3  10     2591.95     2763.31    128.86 o 
  -7   3  10      585.48      689.21     51.22 o 
  -6   3  10     4928.90     5515.46    227.05 o 
  -5   3  10      305.39      345.25     25.44 o 
  -4   3  10     4065.85     4483.15    131.81 o 
  -3   3  10     1297.74     1520.33     52.52 o 
  -2   3  10    11604.82    11052.33    506.20 o 
  -1   3  10     1383.17     1553.22     73.82 o 
   0   3  10    11783.89    10822.66    419.46 o 
   1   3  10      917.99      981.42     50.19 o 
   2   3  10    14109.01    12035.10    462.90 o 
   3   3  10     1111.52     1211.85     57.39 o 
   4   3  10    12892.36    11802.77    453.36 o 
   5   3  10      613.19      482.42     30.82 o 
   6   3  10     9742.49     8766.18    339.18 o 
   7   3  10      199.75      194.17     20.84 o 
   8   3  10     6787.75     6953.88    265.35 o 
   9   3  10      160.70      163.65     16.75 o 
  10   3  10     4609.45     4871.65    136.93 o 
  11   3  10        6.69        8.65     14.52 o 
  12   3  10     2463.98     2518.45     79.91 o 
  13   3  10       48.09       20.17     18.18 o 
  14   3  10     1262.52     1305.63     69.13 o 
  -9   4  10       61.31       53.86     29.79 o 
  -8   4  10     2043.61     2200.46    106.70 o 
  -7   4  10       57.41       70.30     25.54 o 
  -6   4  10     3458.40     3943.16    167.31 o 
  -5   4  10      207.90      227.16     20.83 o 
  -4   4  10     3958.60     4214.17    123.62 o 
  -3   4  10      324.14      329.21     21.16 o 
  -2   4  10     7975.79     7309.10    333.60 o 
  -1   4  10      902.02      844.92     34.93 o 
   0   4  10     7585.30     7696.60    261.76 o 
   1   4  10     1587.58     1765.30     78.37 o 
   2   4  10     6813.68     6702.21    262.42 o 
   3   4  10      559.51      558.88     33.76 o 
   4   4  10     7515.32     6594.05    257.72 o 
   5   4  10      996.57     1040.13     51.22 o 
   6   4  10     4023.35     4015.07    161.74 o 
   7   4  10      207.14      280.78     18.55 o 
   8   4  10     2202.04     2452.08     73.26 o 
   9   4  10      135.32      152.20     16.09 o 
  10   4  10      892.62      877.96     46.89 o 
  11   4  10       12.04      -12.80     14.13 o 
  12   4  10     1087.30     1053.82     43.90 o 
  13   4  10       39.06       19.52     22.60 o 
  14   4  10      528.88      497.39     42.56 o 
 -10   5  10       86.24      105.82     29.06 o 
  -9   5  10       75.97       84.54     30.67 o 
  -8   5  10      119.28      124.16     30.82 o 
  -7   5  10      273.53      304.98     34.49 o 
  -6   5  10       59.88       67.81     21.87 o 
  -5   5  10      520.06      576.50     38.89 o 
  -4   5  10        4.32      -11.85     11.85 o 
  -3   5  10      249.07      244.24     18.59 o 
  -2   5  10        0.74       -2.55     10.12 o 
  -1   5  10      137.59      146.43     13.83 o 
   0   5  10        2.52       -8.46      8.46 o 
   1   5  10        3.16       -5.55      8.21 o 
   2   5  10        6.52        6.90     12.33 o 
   3   5  10        6.30        0.59     12.03 o 
   4   5  10        2.80      -12.77     12.77 o 
   5   5  10       32.37       64.14     16.58 o 
   6   5  10       29.84       15.70     14.53 o 
   7   5  10      218.24      216.77     23.34 o 
   8   5  10       97.23       79.28     13.68 o 
   9   5  10      217.02      233.41     34.49 o 
  10   5  10       21.26        8.72     13.58 o 
  11   5  10      199.54      194.97     21.08 o 
  12   5  10        3.29      -19.37     19.37 o 
  13   5  10      218.94      170.40     28.91 o 
  14   5  10        2.56       -2.50     24.51 o 
 -10   6  10        0.83       15.26     18.79 o 
  -9   6  10      434.74      498.42     45.79 o 
  -8   6  10        1.31      -22.01     22.01 o 
  -7   6  10      576.74      579.87     43.44 o 
  -6   6  10       23.46       20.40     19.96 o 
  -5   6  10     1360.27     1432.73     69.57 o 
  -4   6  10       14.06      -11.24     12.20 o 
  -3   6  10     3768.47     3934.80    225.29 o 
  -2   6  10       89.50       47.96     12.20 o 
  -1   6  10     2844.50     2683.03     80.00 o 
   0   6  10       18.07       -4.91     10.16 o 
   1   6  10     6173.83     6033.99    168.02 o 
   2   6  10      105.63       87.01     11.53 o 
   3   6  10     4989.56     5109.51    203.71 o 
   4   6  10      320.90      313.49     28.47 o 
   5   6  10     8715.00     8936.43    347.98 o 
   6   6  10      766.91      836.27     46.52 o 
   7   6  10     5432.91     5423.00    216.77 o 
   8   6  10       68.58       63.11     19.67 o 
   9   6  10     3286.66     3489.36    145.00 o 
  10   6  10      411.50      413.73     33.90 o 
  11   6  10     1691.10     1741.52     81.75 o 
  12   6  10      351.18      357.52     36.69 o 
  13   6  10     1097.64     1116.60     63.84 o 
  -9   7  10     1539.33     1582.14     83.36 o 
  -8   7  10      810.94      812.20     53.13 o 
  -7   7  10     2623.42     2859.59    125.93 o 
  -6   7  10     1268.71     1222.12     63.70 o 
  -5   7  10     3471.79     3698.06    153.52 o 
  -4   7  10     3962.05     3729.03    152.93 o 
  -3   7  10     4126.34     4153.11    205.77 o 
  -2   7  10     4009.76     3798.44    153.15 o 
  -1   7  10     6494.81     6793.73    189.13 o 
   0   7  10     4628.69     4283.62    122.14 o 
   1   7  10    12998.94    11513.52    313.88 o 
   2   7  10     6743.80     6296.88    522.19 o 
   3   7  10     7596.45     7810.59    306.30 o 
   4   7  10     5874.14     6030.90    239.52 o 
   5   7  10     8651.82     9058.54    354.00 o 
   6   7  10     7189.75     7762.30    305.71 o 
   7   7  10     6353.89     6994.28    277.39 o 
   8   7  10     4698.77     5455.73    219.71 o 
   9   7  10     2300.00     2322.86    103.32 o 
  10   7  10     2433.31     2467.28    109.19 o 
  11   7  10     1839.17     1749.60     83.51 o 
  12   7  10     2056.33     1990.59     93.93 o 
  13   7  10      711.08      694.79     50.19 o 
  -9   8  10      230.94      276.51     36.84 o 
  -8   8  10     2263.82     2351.92    108.90 o 
  -7   8  10      495.73      510.45     39.92 o 
  -6   8  10     4084.55     4185.76    172.89 o 
  -5   8  10      372.70      296.91     27.89 o 
  -4   8  10     5163.29     4657.91    187.42 o 
  -3   8  10      668.43      583.25     35.96 o 
  -2   8  10     7503.53     6195.64    432.15 o 
  -1   8  10      244.15      261.33     19.04 o 
   0   8  10     8106.94     7421.04    212.59 o 
   1   8  10      176.85      205.90     16.57 o 
   2   8  10     7628.77     7713.24    275.63 o 
   3   8  10       19.29       21.18      9.82 o 
   4   8  10     6613.57     7449.69    294.27 o 
   5   8  10       13.53        4.26     19.23 o 
   6   8  10     4690.79     5001.05    202.98 o 
   7   8  10       80.50       84.10     22.90 o 
   8   8  10     3045.41     3278.16    139.57 o 
   9   8  10       19.63       -7.78     18.79 o 
  10   8  10     1463.77     1419.67     71.47 o 
  11   8  10       19.49      -12.77     20.40 o 
  12   8  10      830.15      785.93     52.10 o 
  13   8  10       12.35        3.08     17.91 o 
  -9   9  10       89.49       45.35     26.12 o 
  -8   9  10      486.08      457.76     38.60 o 
  -7   9  10      122.99      117.85     23.04 o 
  -6   9  10      751.36      624.49     40.80 o 
  -5   9  10      271.44      268.73     26.86 o 
  -4   9  10      412.41      351.65     27.45 o 
  -3   9  10      224.92      238.35     24.66 o 
  -2   9  10      906.90      881.48     46.67 o 
  -1   9  10      916.52     1039.30     44.62 o 
   0   9  10      144.62      194.01     16.00 o 
   1   9  10      384.93      398.81     22.24 o 
   2   9  10      197.85      196.72     13.41 o 
   3   9  10       46.48       38.03     10.18 o 
   4   9  10      247.22      250.38     27.89 o 
   5   9  10      256.55      260.66     28.91 o 
   6   9  10       20.56       31.11     20.11 o 
   7   9  10      164.22      147.21     25.24 o 
   8   9  10       18.91        8.81     20.25 o 
   9   9  10        5.21       -9.69     19.96 o 
  10   9  10      101.44       88.79     24.80 o 
  11   9  10        4.80      -20.55     20.55 o 
  12   9  10        0.66      -20.69     20.69 o 
  -9  10  10        2.39        7.63     19.67 o 
  -8  10  10       58.97       20.99     22.01 o 
  -7  10  10       18.10      -17.61     17.61 o 
  -6  10  10      143.27      101.86     22.60 o 
  -5  10  10      523.15      395.53     31.26 o 
  -4  10  10      113.57       74.70     19.96 o 
  -3  10  10      427.69      374.69     30.09 o 
  -2  10  10      360.36      358.26     29.50 o 
  -1  10  10      834.48      862.25     46.82 o 
   0  10  10      720.58      771.54     31.93 o 
   1  10  10     1304.90     1398.94     48.35 o 
   2  10  10       19.38        9.92     10.14 o 
   3  10  10     1002.70     1129.11     33.91 o 
   4  10  10      393.92      454.65     25.90 o 
   5  10  10     1807.05     2049.00     95.25 o 
   6  10  10      242.81      243.48     30.38 o 
   7  10  10     1701.46     2001.74     94.66 o 
   8  10  10       33.92       11.89     20.11 o 
   9  10  10     1518.76     1453.72     74.85 o 
  10  10  10       81.11       43.15     24.51 o 
  11  10  10     1127.82     1134.35     65.60 o 
  12  10  10       23.84       24.22     22.16 o 
  -8  11  10        7.85       -1.32     21.28 o 
  -7  11  10     1038.70     1011.36     56.21 o 
  -6  11  10       14.76      -18.79     18.79 o 
  -5  11  10     2577.24     2477.11    108.61 o 
  -4  11  10       35.13       19.52     18.49 o 
  -3  11  10     3121.37     3028.81    127.54 o 
  -2  11  10       30.28        7.93     18.64 o 
  -1  11  10     3722.80     4046.92    166.58 o 
   0  11  10       20.73       13.80     18.93 o 
   1  11  10     5454.13     6255.77    144.89 o 
   2  11  10      887.37      914.36     30.89 o 
   3  11  10     4467.73     5055.91    118.93 o 
   4  11  10      149.70      142.92     18.67 o 
   5  11  10     6590.23     7604.23    304.83 o 
   6  11  10      349.93      377.78     39.77 o 
   7  11  10     4043.70     4137.77    175.53 o 
   8  11  10      609.53      636.82     47.11 o 
   9  11  10     2550.28     2524.67    116.97 o 
  10  11  10      342.20      341.96     38.60 o 
  11  11  10     1854.06     1834.87     94.66 o 
  -8  12  10      517.71      769.79     47.11 o 
  -7  12  10      683.56      628.30     43.88 o 
  -6  12  10     1186.29     1071.68     57.97 o 
  -5  12  10     1133.12     1067.43     57.53 o 
  -4  12  10     1850.02     1569.95     74.26 o 
  -3  12  10     2078.16     2042.98     92.76 o 
  -2  12  10     3083.76     3054.20    130.77 o 
  -1  12  10     1479.32     1524.31     74.70 o 
   0  12  10     2802.10     3132.83     95.32 o 
   1  12  10     1446.34     1839.27     61.74 o 
   2  12  10     2955.53     3312.28     99.89 o 
   3  12  10     1275.89     1442.39     55.99 o 
   4  12  10     2606.98     3355.58    102.98 o 
   5  12  10     1713.96     1882.13     93.64 o 
   6  12  10     2847.38     3054.64    136.49 o 
   7  12  10     1065.34     1088.86     64.87 o 
   8  12  10     1879.28     1838.39     92.76 o 
   9  12  10      789.46      742.20     56.21 o 
  10  12  10     1246.71     1198.78     72.94 o 
  -7  13  10       32.88       -1.61     20.11 o 
  -6  13  10      724.23      602.18     40.51 o 
  -5  13  10       14.40       -0.15     18.35 o 
  -4  13  10     1171.51     1143.89     60.47 o 
  -3  13  10       12.58        5.43     18.49 o 
  -2  13  10     1282.03     1377.25     69.57 o 
  -1  13  10       22.34       24.69     19.45 o 
   0  13  10     1570.33     1791.91     60.81 o 
   1  13  10       15.44        5.01     13.90 o 
   2  13  10     1128.21     1382.24     71.77 o 
   3  13  10        4.31      -17.32     22.01 o 
   4  13  10      852.69      942.37     55.33 o 
   5  13  10        0.04       -3.38     22.75 o 
   6  13  10      596.05      534.52     46.52 o 
   7  13  10        0.06      -23.19     23.19 o 
   8  13  10      238.27      267.11     38.60 o 
   9  13  10        0.42      -24.80     24.80 o 
  -5  14  10        0.64      -18.79     18.79 o 
  -4  14  10        9.02      -13.21     18.93 o 
  -3  14  10        0.05        5.87     18.93 o 
  -2  14  10       32.83       31.49     15.45 o 
  -1  14  10        9.78        3.98     14.89 o 
   0  14  10       59.90       83.29     16.11 o 
   1  14  10       77.58       89.09     25.83 o 
   2  14  10      155.28      178.47     29.94 o 
   3  14  10       35.97       33.17     23.34 o 
   4  14  10      382.56      373.37     39.63 o 
   5  14  10      164.68       18.79     21.72 o 
   6  14  10      106.96      185.95     33.90 o 
   7  14  10      202.52      228.51     37.28 o 
   8  14  10       80.66       72.50     32.14 o 
   9  14  10      193.06      203.56     38.60 o 
  -4  15  10      146.63      139.32     20.13 o 
  -3  15  10      740.46      823.90     37.71 o 
  -2  15  10      156.22      154.74     45.79 o 
  -1  15  10     1065.42     1210.48     52.62 o 
   0  15  10      193.87      243.92     35.37 o 
   1  15  10     1635.28     1945.38     95.84 o 
   2  15  10      141.55      128.13     30.38 o 
   3  15  10     1493.22     1627.34     84.68 o 
   4  15  10      142.36      136.64     30.53 o 
   5  15  10     1529.00     1121.00     71.33 o 
  -1  16  10     1241.80     1318.25     74.41 o 
   0  16  10      140.98      103.32     32.73 o 
   1  16  10     1357.33     1496.43     81.60 o 
   2  16  10      172.16      202.98     36.25 o 
   3  16  10     1086.20     1231.51     73.09 o 
   4  16  10       92.05       67.81     32.29 o 
   5  16  10     1069.65     1089.30     65.90 o 
   4  -6  11     1061.60     1168.84     67.81 o 
   5  -6  11      119.33       88.94     27.89 o 
   6  -6  11      745.46      772.14     84.98 o 
   1  -5  11       46.21       29.79     30.67 o 
   2  -5  11     1048.85      968.21     63.40 o 
   3  -5  11       73.27      119.91     29.79 o 
   4  -5  11      812.14      849.19     55.48 o 
   5  -5  11        5.41       10.53     19.84 o 
   6  -5  11      547.34      522.93     68.83 o 
   7  -5  11        6.74      -28.91     46.08 o 
  -2  -4  11      194.64      158.21     39.92 o 
  -1  -4  11       19.40        2.94     29.50 o 
   0  -4  11      111.50       55.04     31.85 o 
   1  -4  11       31.30       -3.38     24.80 o 
   2  -4  11      122.31       90.11     29.79 o 
   3  -4  11       42.04        7.63     24.36 o 
   4  -4  11       58.05        7.53     19.47 o 
   5  -4  11        0.02      -11.39     18.93 o 
   6  -4  11       95.63       71.21     19.81 o 
   7  -4  11        0.31      -36.10     36.10 o 
   8  -4  11       96.55       33.90     44.47 o 
   9  -4  11       16.61       39.19     43.59 o 
  10  -4  11        1.52      -19.52     45.79 o 
  -4  -3  11        9.14       14.82     32.58 o 
  -3  -3  11      565.90      536.28     54.74 o 
  -2  -3  11       52.77      -10.71     28.62 o 
  -1  -3  11      639.67      635.35     53.57 o 
   0  -3  11       51.33      -22.60     25.54 o 
   1  -3  11      612.27      582.22     48.73 o 
   2  -3  11       22.18       -9.39     23.34 o 
   3  -3  11     1039.11     1099.28     62.08 o 
   4  -3  11       29.51        0.07     18.28 o 
   5  -3  11     1263.81     1330.89     53.70 o 
   6  -3  11       80.51      100.57     18.07 o 
   7  -3  11      861.69      841.41     77.49 o 
   8  -3  11       43.95       36.10     43.59 o 
   9  -3  11      598.21      555.22     69.57 o 
  10  -3  11       44.83       63.84     27.45 o 
  -6  -2  11      257.72      274.75     48.14 o 
  -5  -2  11     1214.40     1286.40     83.36 o 
  -4  -2  11      481.26      388.05     49.31 o 
  -3  -2  11     2003.24     2161.42    111.69 o 
  -2  -2  11      455.32      458.35     49.17 o 
  -1  -2  11     2409.00     2640.91    125.63 o 
   0  -2  11     1105.22     1288.02     73.53 o 
   1  -2  11     1950.36     2112.40    100.97 o 
   2  -2  11     1214.27     1286.55     67.81 o 
   3  -2  11     2429.95     2533.18    112.57 o 
   4  -2  11     1427.68     1595.64     74.70 o 
   5  -2  11     2790.61     2881.75    120.64 o 
   6  -2  11     1912.88     2059.86     88.35 o 
   7  -2  11     1390.46     1386.28     53.89 o 
   8  -2  11      780.35      748.36     73.53 o 
   9  -2  11     1033.72      973.35     85.27 o 
  10  -2  11      813.23      491.96     52.54 o 
  11  -2  11      424.28      378.95     41.68 o 
  -6  -1  11     1361.41     1565.85     92.32 o 
  -5  -1  11      450.03      504.58     52.84 o 
  -4  -1  11     2868.91     3380.02    156.60 o 
  -3  -1  11      559.04      608.64     52.98 o 
  -2  -1  11     2534.64     2753.92    129.45 o 
  -1  -1  11      477.54      494.89     45.64 o 
   0  -1  11     3303.23     3444.60    150.29 o 
   1  -1  11      310.57      339.91     35.52 o 
   2  -1  11     3065.94     3260.70    138.69 o 
   3  -1  11      254.43      243.04     26.56 o 
   4  -1  11     3358.04     3566.41    146.47 o 
   5  -1  11      328.44      295.59     26.42 o 
   6  -1  11     3819.51     3972.37    159.53 o 
   7  -1  11      294.69      238.35     24.66 o 
   8  -1  11     2579.46     2586.02    106.55 o 
   9  -1  11       93.95      187.57     22.16 o 
  10  -1  11     1286.32     1297.70     67.51 o 
  11  -1  11       45.53       52.98     26.12 o 
  12  -1  11      602.46      519.11     42.12 o 
  -6   0  11      878.70      955.45     68.98 o 
  -5   0  11       58.46      -25.98     25.98 o 
  -4   0  11     1292.85     1355.09     79.55 o 
  -3   0  11       44.92       36.69     26.86 o 
  -2   0  11     1553.45     1629.69     85.86 o 
  -1   0  11      494.88      499.88     43.00 o 
   0   0  11      926.68      839.94     52.25 o 
   1   0  11       55.33       54.60     20.40 o 
   2   0  11     1032.94     1110.14     58.12 o 
   3   0  11      137.26      156.31     21.57 o 
   4   0  11      526.36      493.72     33.32 o 
   5   0  11      105.34      119.61     18.20 o 
   6   0  11      172.46      177.88     19.81 o 
   7   0  11        3.03        4.55     13.94 o 
   8   0  11      301.28      276.21     23.63 o 
   9   0  11        0.36        1.03     13.80 o 
  10   0  11      121.15      175.68     28.77 o 
  11   0  11       10.97      -19.37     23.19 o 
  12   0  11       35.98       -4.40     24.07 o 
  -7   1  11        9.36       11.01     14.97 o 
  -6   1  11       31.97       29.21     30.53 o 
  -5   1  11        8.48      -19.37     26.27 o 
  -4   1  11      247.71      205.18     35.66 o 
  -3   1  11      148.50      168.34     31.26 o 
  -2   1  11      132.50       85.71     27.74 o 
  -1   1  11      324.60      344.46     36.40 o 
   0   1  11      136.65      116.24     24.80 o 
   1   1  11      718.53      771.70     46.23 o 
   2   1  11      103.63       92.61     20.25 o 
   3   1  11      812.04      815.87     44.62 o 
   4   1  11       28.90        6.75     13.65 o 
   5   1  11      622.73      610.84     35.22 o 
   6   1  11       78.20       34.20     14.38 o 
   7   1  11      706.54      750.41     39.63 o 
   8   1  11      133.83      122.84     18.64 o 
   9   1  11     1065.01     1120.39     39.66 o 
  10   1  11       66.48       49.92     21.87 o 
  11   1  11      654.96      640.05     47.55 o 
  12   1  11       25.47       11.45     27.59 o 
  13   1  11      319.58      358.40     44.47 o 
  -9   2  11      446.29      547.29     54.30 o 
  -8   2  11        1.38        3.38     23.63 o 
  -7   2  11     1050.61     1547.06     82.63 o 
  -6   2  11        0.10      -10.42     29.06 o 
  -5   2  11     2479.95     2692.13    128.42 o 
  -4   2  11        3.52       -1.17     26.42 o 
  -3   2  11     2429.51     2826.12    129.59 o 
  -2   2  11       30.23       16.00     23.34 o 
  -1   2  11     5597.50     6409.41    258.90 o 
   0   2  11      150.66      137.37     24.95 o 
   1   2  11     6618.65     6921.19    273.87 o 
   2   2  11       33.37       26.42     16.58 o 
   3   2  11     7021.90     6392.39    251.85 o 
   4   2  11      177.47      157.19     19.96 o 
   5   2  11     4782.91     4259.88    170.10 o 
   6   2  11      229.58      250.82     23.92 o 
   7   2  11     4413.30     4105.92    164.23 o 
   8   2  11      415.93      417.55     30.09 o 
   9   2  11     4925.32     5157.73    143.50 o 
  10   2  11      462.38      448.61     25.32 o 
  11   2  11     2082.11     2102.60     83.00 o 
  12   2  11      181.18      261.83     37.57 o 
  13   2  11      844.61      837.89     62.08 o 
  -9   3  11      739.16      769.79     61.49 o 
  -8   3  11      667.08      699.05     55.92 o 
  -7   3  11     1597.20     1915.00     97.16 o 
  -6   3  11     1202.03     1549.85     81.90 o 
  -5   3  11     3739.99     4371.35    131.76 o 
  -4   3  11     2085.45     2327.27    111.54 o 
  -3   3  11     3308.18     3745.76    161.88 o 
  -2   3  11     3697.90     3980.88    168.19 o 
  -1   3  11     5440.23     5480.53    222.50 o 
   0   3  11     4391.90     4298.63    176.12 o 
   1   3  11     7927.47     7336.53    288.69 o 
   2   3  11     6333.65     5897.93    233.65 o 
   3   3  11     5519.92     4970.67    198.13 o 
   4   3  11     3673.35     3505.80    142.22 o 
   5   3  11     2860.20     2770.35    114.62 o 
   6   3  11     2592.53     2791.34    115.21 o 
   7   3  11     1711.33     1543.10     69.57 o 
   8   3  11     2443.10     2647.30     77.88 o 
   9   3  11     2631.70     2692.28     88.21 o 
  10   3  11     2085.38     2269.28     70.55 o 
  11   3  11     1186.42     1218.40     45.13 o 
  12   3  11      832.51      873.57     38.21 o 
  13   3  11      734.18      720.14     36.81 o 
  14   3  11      542.85      565.78     60.32 o 
  -9   4  11      104.72      110.07     32.88 o 
  -8   4  11     1139.40     1189.39     72.94 o 
  -7   4  11      175.30      147.21     32.58 o 
  -6   4  11     2887.72     3268.48    143.54 o 
  -5   4  11       35.98       50.69     17.06 o 
  -4   4  11     2785.65     3038.55     93.66 o 
  -3   4  11       39.66       49.23     14.16 o 
  -2   4  11     3442.22     3695.86    155.57 o 
  -1   4  11      283.61      310.41     30.67 o 
   0   4  11     4317.24     4647.34    188.59 o 
   1   4  11      133.20      106.85     19.67 o 
   2   4  11     4735.04     4080.53    165.55 o 
   3   4  11       64.91       35.37     14.97 o 
   4   4  11     2842.12     2649.12    110.51 o 
   5   4  11       38.39       32.73     14.38 o 
   6   4  11     2127.35     2175.07     93.49 o 
   7   4  11        1.77      -10.34     10.34 o 
   8   4  11     1649.81     1740.02     55.21 o 
   9   4  11        9.00        9.29     12.48 o 
  10   4  11     1037.21     1125.43     78.01 o 
  11   4  11        3.21       11.76     15.43 o 
  12   4  11      363.47      359.09     34.86 o 
  13   4  11        1.16      -17.71     17.71 o 
  14   4  11       87.04       89.38     27.89 o 
  -9   5  11        5.14      -15.70     27.30 o 
  -8   5  11       40.96      -13.21     26.56 o 
  -7   5  11        2.41        7.49     24.36 o 
  -6   5  11      140.76       96.87     24.80 o 
  -5   5  11       80.34       88.94     22.60 o 
  -4   5  11        2.67      -18.64     18.64 o 
  -3   5  11       63.77       24.85     13.22 o 
  -2   5  11       17.76      -10.99     10.99 o 
  -1   5  11        3.05      -10.17     10.17 o 
   0   5  11       77.88       68.10     19.52 o 
   1   5  11      156.70      140.31     20.69 o 
   2   5  11      145.27      132.53     20.40 o 
   3   5  11       23.71       50.34     15.26 o 
   4   5  11       19.48       30.38     14.38 o 
   5   5  11       82.42       82.78     17.76 o 
   6   5  11      146.34      132.68     19.96 o 
   7   5  11      381.20      393.92     31.11 o 
   8   5  11       49.69       57.97     19.67 o 
   9   5  11      127.37      158.65     24.36 o 
  10   5  11      132.97      127.83     21.72 o 
  11   5  11      385.86      410.50     33.61 o 
  12   5  11       29.08       15.26     19.67 o 
  13   5  11      261.83      312.17     34.64 o 
  -9   6  11      302.93      294.27     40.36 o 
  -8   6  11      297.08      279.88     37.87 o 
  -7   6  11      780.48      825.56     53.57 o 
  -6   6  11      412.86      406.98     36.84 o 
  -5   6  11      632.57      508.98     38.01 o 
  -4   6  11      443.20      423.63     25.95 o 
  -3   6  11     2316.99     2269.02     71.73 o 
  -2   6  11      801.20      811.42     33.62 o 
  -1   6  11     2357.18     2261.88     69.71 o 
   0   6  11     1925.11     2078.44    150.51 o 
   1   6  11     4998.06     4541.38    183.46 o 
   2   6  11     1428.30     1375.49     65.31 o 
   3   6  11     5588.73     5381.32    214.28 o 
   4   6  11      665.43      704.62     41.53 o 
   5   6  11     4456.18     4491.33    181.70 o 
   6   6  11      647.98      706.53     42.71 o 
   7   6  11     4967.77     5631.70    225.73 o 
   8   6  11      583.26      601.30     39.92 o 
   9   6  11     2846.61     3297.10    138.69 o 
  10   6  11      168.91      113.89     24.07 o 
  11   6  11     2295.49     2381.13    106.41 o 
  12   6  11      112.14       81.31     23.92 o 
  13   6  11     1928.75     2108.88     99.51 o 
  -9   7  11     1472.16     1529.30     83.07 o 
  -8   7  11        0.18       -5.43     23.92 o 
  -7   7  11     3001.45     3181.44    139.87 o 
  -6   7  11        7.69        0.44     21.28 o 
  -5   7  11     3704.47     4014.63    166.87 o 
  -4   7  11      134.71       93.64     20.69 o 
  -3   7  11     6969.81     6766.07    485.80 o 
  -2   7  11      119.97       87.78     17.61 o 
  -1   7  11    11092.48    10308.23    283.31 o 
   0   7  11      994.68      930.15     35.39 o 
   1   7  11     9721.01     9124.84    462.61 o 
   2   7  11     1427.41     1310.33     64.14 o 
   3   7  11     8134.87     7103.91    280.47 o 
   4   7  11     1019.98     1015.03     53.86 o 
   5   7  11    10469.93    10221.80    398.03 o 
   6   7  11     1618.35     1792.60     83.66 o 
   7   7  11     7305.11     7162.47    283.99 o 
   8   7  11      421.04      456.44     36.10 o 
   9   7  11     3584.44     4167.86    172.60 o 
  10   7  11      421.30      435.75     36.99 o 
  11   7  11     2074.20     2142.34     98.19 o 
  12   7  11      338.69      355.91     37.28 o 
  13   7  11     1440.95     1667.70     96.57 o 
  -9   8  11      743.76      678.50     50.05 o 
  -8   8  11      714.61      713.72     51.37 o 
  -7   8  11     1395.51     1454.89     75.29 o 
  -6   8  11     1128.69     1178.24     62.96 o 
  -5   8  11     1563.39     1365.36     66.93 o 
  -4   8  11     2213.62     2142.34     94.22 o 
  -3   8  11     1986.60     1891.67     84.83 o 
  -2   8  11     3653.83     3674.37    163.79 o 
  -1   8  11     3101.00     3171.24     94.01 o 
   0   8  11     5156.61     5121.04    145.28 o 
   1   8  11     2839.35     3133.27     92.77 o 
   2   8  11     3765.62     3826.63    158.21 o 
   3   8  11     3261.05     3391.03    141.92 o 
   4   8  11     4150.78     4510.41    184.34 o 
   5   8  11     2768.06     3273.91    138.99 o 
   6   8  11     4224.80     4710.16    192.70 o 
   7   8  11     1064.72     1208.47     63.40 o 
   8   8  11     1878.69     1883.30     88.35 o 
   9   8  11      393.67      364.71     34.78 o 
  10   8  11      570.94      534.52     40.51 o 
  11   8  11      591.33      569.75     42.42 o 
  12   8  11      615.32      590.15     46.23 o 
  -8   9  11      312.81      271.37     34.34 o 
  -7   9  11        1.73      -18.20     18.20 o 
  -6   9  11      542.71      557.27     40.07 o 
  -5   9  11        3.22       11.30     17.32 o 
  -4   9  11      116.34      101.86     20.25 o 
  -3   9  11       39.62       -1.32     15.56 o 
  -2   9  11      497.89      502.05     25.37 o 
  -1   9  11        0.07       -7.66     10.59 o 
   0   9  11      104.28       78.79     13.16 o 
   1   9  11       85.92       57.36     12.66 o 
   2   9  11      372.34      458.66     43.52 o 
   3   9  11       51.14       44.18     19.23 o 
   4   9  11      291.60      252.73     28.33 o 
   5   9  11        0.05      -17.02     17.02 o 
   6   9  11        1.02       -3.08     18.35 o 
   7   9  11       13.91       19.37     20.11 o 
   8   9  11        3.34       -3.08     19.81 o 
   9   9  11       24.06        9.69     21.13 o 
  10   9  11       31.36        3.67     21.43 o 
  11   9  11       22.91        7.93     22.16 o 
  12   9  11       37.97        4.11     21.72 o 
  -8  10  11      162.75      123.72     28.77 o 
  -7  10  11       10.40      -18.64     18.64 o 
  -6  10  11      174.98      127.83     25.54 o 
  -5  10  11       24.41       -5.58     17.17 o 
  -4  10  11     1005.56      951.19     51.81 o 
  -3  10  11      199.75      157.04     23.04 o 
  -2  10  11      687.08      652.52     40.36 o 
  -1  10  11      129.46       98.84     14.88 o 
   0  10  11     1499.14     1648.39     55.06 o 
   1  10  11      223.62      239.96     19.39 o 
   2  10  11     2819.77     3544.05     85.89 o 
   3  10  11     1580.69     1894.31     89.82 o 
   4  10  11     1771.65     2128.84     98.48 o 
   5  10  11     1319.46     1577.29     78.67 o 
   6  10  11     2305.20     2532.15    114.62 o 
   7  10  11      972.54     1038.81     59.15 o 
   8  10  11     1018.41     1062.44     61.64 o 
   9  10  11      975.92     1000.21     59.15 o 
  10  10  11      367.78      430.02     39.92 o 
  11  10  11      449.94      470.09     43.44 o 
  -7  11  11      900.53      889.99     52.84 o 
  -6  11  11      278.02      235.12     30.38 o 
  -5  11  11     2274.96     1988.68     91.14 o 
  -4  11  11      337.57      294.12     30.53 o 
  -3  11  11     3322.39     3175.13    134.29 o 
  -2  11  11      372.85      365.01     31.85 o 
  -1  11  11     4039.00     4288.21    176.12 o 
   0  11  11      320.77      288.25     30.23 o 
   1  11  11     4310.60     5019.31    118.36 o 
   2  11  11      299.07      341.55     20.70 o 
   3  11  11     5087.66     5978.13    139.25 o 
   4  11  11       66.70        8.22     24.07 o 
   5  11  11     3551.00     4138.36    175.68 o 
   6  11  11      467.28      502.67     42.86 o 
   7  11  11     3631.72     4045.60    173.48 o 
   8  11  11      190.34      177.00     31.11 o 
   9  11  11     2839.82     2895.10    130.92 o 
  10  11  11      139.90       70.15     29.50 o 
  -7  12  11     1243.92     1193.79     65.75 o 
  -6  12  11       68.42       73.09     22.16 o 
  -5  12  11     2384.39     2222.77    100.39 o 
  -4  12  11      161.67      131.94     23.92 o 
  -3  12  11     3251.30     3097.79    131.80 o 
  -2  12  11      286.26      293.09     31.26 o 
  -1  12  11     2718.57     3066.23    131.94 o 
   0  12  11      129.04       87.76     16.54 o 
   1  12  11     4396.16     5186.72    149.81 o 
   2  12  11      686.70      777.28     29.63 o 
   3  12  11     3461.45     4217.24    101.96 o 
   4  12  11      337.90      346.95     37.28 o 
   5  12  11     3681.81     4167.42    178.61 o 
   6  12  11      425.97      510.16     46.97 o 
   7  12  11     2811.63     3191.86    142.66 o 
   8  12  11      626.69      543.18     47.11 o 
   9  12  11     1276.50     1294.48     74.12 o 
  10  12  11      323.41      300.14     41.09 o 
  -6  13  11      237.64      222.50     29.21 o 
  -5  13  11      204.85      172.89     24.80 o 
  -4  13  11      306.16      287.37     30.38 o 
  -3  13  11      404.60      368.68     33.76 o 
  -2  13  11      513.12      540.54     40.07 o 
  -1  13  11      218.23      222.75     19.61 o 
   0  13  11      428.83      463.01     27.34 o 
   1  13  11      266.18      235.09     21.07 o 
   2  13  11      502.88      536.55     47.48 o 
   3  13  11       99.05      135.02     26.71 o 
   4  13  11      366.37      393.92     40.36 o 
   5  13  11       27.29       22.60     26.12 o 
   6  13  11      283.97      243.19     34.49 o 
   7  13  11       39.31        4.26     24.07 o 
   8  13  11       83.91       70.45     28.91 o 
   9  13  11       43.14       22.31     30.53 o 
  -5  14  11        3.85       -7.49     20.25 o 
  -4  14  11       54.86       53.28     22.90 o 
  -3  14  11       14.48       -5.72     19.52 o 
  -2  14  11      160.73      159.77     19.35 o 
  -1  14  11       13.67        7.94     19.01 o 
   0  14  11      217.83      264.65     22.72 o 
   1  14  11        3.23        7.25     14.74 o 
   2  14  11      508.03      595.72     45.94 o 
   3  14  11       28.88       -2.35     23.92 o 
   4  14  11      439.78      443.97     42.12 o 
   5  14  11        0.71        7.49     23.19 o 
   6  14  11      559.27      630.21     51.51 o 
   7  14  11       79.36       96.72     31.26 o 
   8  14  11      357.02      421.95     46.82 o 
  -3  15  11      206.01      262.51     24.52 o 
  -2  15  11      822.33      915.51     41.15 o 
  -1  15  11      422.86      458.18     30.04 o 
   0  15  11      914.15      999.12     56.87 o 
   1  15  11      796.01      875.46     58.85 o 
   2  15  11      670.34      757.61     56.80 o 
   3  15  11      654.74      670.13     51.96 o 
   4  15  11      756.27      748.51     53.57 o 
  -1  16  11     1208.57     1295.57     51.89 o 
   0  16  11       28.99      -27.74     27.74 o 
   1  16  11     1157.87     1368.89     78.96 o 
   2  16  11       31.93       15.26     29.35 o 
   3  16  11      994.37     1051.14     66.34 o 
   4  16  11       64.68        9.98     29.50 o 
   2  -4  12       31.77       54.45     31.85 o 
   3  -4  12        0.38      -22.90     22.90 o 
   4  -4  12        2.76       -9.98     23.78 o 
   5  -4  12       38.09       36.54     21.87 o 
   6  -4  12        1.17      -31.92     31.92 o 
   7  -4  12       42.16       -9.98     50.49 o 
  -1  -3  12      339.94      517.50     50.49 o 
   0  -3  12       90.75       29.65     33.02 o 
   1  -3  12      531.26      587.21     51.81 o 
   2  -3  12       72.59       27.74     27.15 o 
   3  -3  12      646.53      757.46     51.66 o 
   4  -3  12      164.90      194.32     29.06 o 
   5  -3  12      851.64      902.76     51.66 o 
   6  -3  12       46.91       60.17     19.81 o 
   7  -3  12      594.00      722.23     50.63 o 
   8  -3  12        1.72       52.98     19.23 o 
  -3  -2  12     1779.11     1890.49    104.79 o 
  -2  -2  12       35.14       27.15     31.70 o 
  -1  -2  12     1593.46     1782.33     95.69 o 
   0  -2  12       42.47       15.41     26.42 o 
   1  -2  12     1801.25     1977.67     97.89 o 
   2  -2  12       39.39       24.51     23.04 o 
   3  -2  12     2849.54     3258.06    140.75 o 
   4  -2  12        8.03       -3.08     20.25 o 
   5  -2  12     3248.48     3370.48    140.45 o 
   6  -2  12       46.92      113.45     20.55 o 
   7  -2  12     2040.61     2107.56     91.29 o 
   8  -2  12       58.56       47.99     19.08 o 
   9  -2  12     1197.12     1487.91     92.61 o 
  -5  -1  12     1121.70     1238.56     82.04 o 
  -4  -1  12      728.25      819.39     63.84 o 
  -3  -1  12     1766.20     1878.16    101.42 o 
  -2  -1  12      749.36      791.95     59.44 o 
  -1  -1  12     1646.12     1747.10     92.17 o 
   0  -1  12     1269.35     1324.56     74.12 o 
   1  -1  12     1027.13     1046.15     60.91 o 
   2  -1  12     1225.02     1334.25     69.57 o 
   3  -1  12     1513.55     1495.69     73.68 o 
   4  -1  12     1393.37     1377.54     67.22 o 
   5  -1  12     1306.26     1255.58     61.20 o 
   6  -1  12     1075.54     1114.54     55.33 o 
   7  -1  12      614.67      593.96     36.99 o 
   8  -1  12      321.84      786.81     42.42 o 
   9  -1  12      493.32      479.48     36.40 o 
  10  -1  12      369.33      430.61     35.37 o 
  -6   0  12      280.22      202.10     42.71 o 
  -5   0  12       48.12       18.93     32.29 o 
  -4   0  12      635.80      667.20     56.36 o 
  -3   0  12       31.29       10.57     28.47 o 
  -2   0  12      248.18      198.87     34.93 o 
  -1   0  12      116.25       99.51     28.62 o 
   0   0  12      380.19      364.42     37.28 o 
   1   0  12       36.86       41.53     22.31 o 
   2   0  12      302.73      178.17     22.16 o 
   3   0  12       14.80       12.03     17.02 o 
   4   0  12      259.34      212.37     25.24 o 
   5   0  12       35.44       20.69     16.58 o 
   6   0  12      221.96      215.31     23.19 o 
   7   0  12       58.12       49.75     16.73 o 
   8   0  12       86.18       63.99     16.44 o 
   9   0  12       14.57       45.79     16.29 o 
  10   0  12       11.01      -12.92     23.19 o 
  11   0  12       31.04      -18.64     24.22 o 
  -6   1  12       41.63       43.59     32.44 o 
  -5   1  12       17.36      -11.89     30.67 o 
  -4   1  12      157.23      122.11     33.76 o 
  -3   1  12       71.01       66.19     30.09 o 
  -2   1  12      122.06      131.50     31.41 o 
  -1   1  12        7.40        2.79     24.22 o 
   0   1  12      581.88      628.60     45.06 o 
   1   1  12      200.64      194.46     27.89 o 
   2   1  12      604.40      534.67     37.43 o 
   3   1  12      211.29      187.42     23.63 o 
   4   1  12      625.05      580.75     36.99 o 
   5   1  12      352.91      339.62     27.74 o 
   6   1  12      817.11      778.15     42.56 o 
   7   1  12      592.82      581.63     35.37 o 
   8   1  12      621.75      545.24     34.05 o 
   9   1  12      513.46      475.82     32.88 o 
  10   1  12      344.25      332.28     35.96 o 
  11   1  12      328.34      389.22     39.33 o 
  12   1  12      164.32      125.04     32.29 o 
  -6   2  12      395.31      707.85     51.51 o 
  -5   2  12     1524.41     1684.29     94.08 o 
  -4   2  12     1071.14     1324.42     78.81 o 
  -3   2  12     2488.18     2659.84    125.19 o 
  -2   2  12      686.01      773.46     54.16 o 
  -1   2  12     3266.18     3732.11    160.86 o 
   0   2  12      963.77      943.41     54.30 o 
   1   2  12     5065.95     5362.53    217.07 o 
   2   2  12      594.18      493.28     35.66 o 
   3   2  12     4458.35     4403.71    178.47 o 
   4   2  12      113.95       84.54     18.93 o 
   5   2  12     3061.09     2938.84    121.96 o 
   6   2  12      449.59      328.90     27.45 o 
   7   2  12     3755.47     3844.53    155.43 o 
   8   2  12      343.86      253.32     25.10 o 
   9   2  12     3369.42     3395.02     98.49 o 
  10   2  12      238.68      238.31     19.98 o 
  11   2  12     1678.86     1760.36     58.77 o 
  12   2  12       86.16        8.37     28.47 o 
  -7   3  12     1688.77     3775.26    173.33 o 
  -6   3  12       31.72      171.86     31.55 o 
  -5   3  12     3978.67     4743.47    205.77 o 
  -4   3  12      155.07      228.95     36.10 o 
  -3   3  12     3465.30     3849.23    167.61 o 
  -2   3  12      198.94      178.47     30.82 o 
  -1   3  12     5753.74     6209.67    251.26 o 
   0   3  12      323.72      291.48     31.41 o 
   1   3  12     6823.81     6041.62    241.72 o 
   2   3  12      186.45      180.38     23.34 o 
   3   3  12     5734.45     5797.40    230.42 o 
   4   3  12      273.43      294.56     27.00 o 
   5   3  12     4435.70     4238.60    170.54 o 
   6   3  12      224.20      267.99     25.54 o 
   7   3  12     4664.09     4532.13    181.70 o 
   8   3  12      584.28      646.50     38.89 o 
   9   3  12     3836.28     4022.86    114.72 o 
  10   3  12      316.19      365.04     28.18 o 
  11   3  12     1583.59     1540.45     53.20 o 
  12   3  12      163.05      111.66     19.35 o 
  13   3  12      491.63      463.93     50.34 o 
  -8   4  12      329.37      345.93     43.59 o 
  -7   4  12      416.07      457.18     46.23 o 
  -6   4  12      434.39      548.61     49.31 o 
  -5   4  12     1188.77     1273.93     75.00 o 
  -4   4  12      987.13     1111.90     66.34 o 
  -3   4  12      765.52      770.23     52.54 o 
  -2   4  12      946.17      931.23     55.33 o 
  -1   4  12     1449.36     1456.50     73.24 o 
   0   4  12     1673.97     1675.77     79.40 o 
   1   4  12     1912.71     1922.78     87.03 o 
   2   4  12     1730.88     1741.67     79.55 o 
   3   4  12      999.36      916.99     47.85 o 
   4   4  12      748.80      682.31     39.48 o 
   5   4  12      652.38      576.50     35.37 o 
   6   4  12      448.88      477.72     31.99 o 
   7   4  12      331.25      299.26     27.59 o 
   8   4  12      280.50      278.69     29.65 o 
   9   4  12      611.09      613.63     40.07 o 
  10   4  12      280.97      259.34     27.89 o 
  11   4  12      142.47      130.18     23.48 o 
  12   4  12       27.98       60.61     21.57 o 
  13   4  12      122.79      113.74     25.39 o 
  -8   5  12        9.48       -9.10     28.18 o 
  -7   5  12        0.26      -18.79     25.39 o 
  -6   5  12        2.70      -10.57     22.60 o 
  -5   5  12       12.12        9.10     20.99 o 
  -4   5  12       52.21       54.69     16.96 o 
  -3   5  12       37.10       35.37     24.22 o 
  -2   5  12       39.98      -15.56     20.25 o 
  -1   5  12        0.24       -9.10     18.20 o 
   0   5  12       81.70       60.32     20.55 o 
   1   5  12        6.29      -16.44     16.44 o 
   2   5  12      336.23      292.94     28.62 o 
   3   5  12        2.82       -8.81     14.68 o 
   4   5  12      795.32      752.62     42.27 o 
   5   5  12        0.42      -14.38     14.38 o 
   6   5  12      445.24      443.23     32.73 o 
   7   5  12        8.98        5.72     16.73 o 
   8   5  12      645.50      613.92     39.48 o 
   9   5  12       36.77       27.45     18.93 o 
  10   5  12      546.63      619.79     40.95 o 
  11   5  12       40.18       56.50     21.57 o 
  12   5  12      380.13      406.25     36.10 o 
  13   5  12       36.57       21.57     23.19 o 
  -8   6  12      436.11      436.92     45.79 o 
  -7   6  12      212.86      188.30     33.32 o 
  -6   6  12      902.75      940.04     57.68 o 
  -5   6  12      188.78      106.99     26.27 o 
  -4   6  12     1297.52     1405.89     51.99 o 
  -3   6  12      599.35      512.15     27.92 o 
  -2   6  12     3146.52     3319.82     99.63 o 
  -1   6  12     1773.56     1738.59     83.07 o 
   0   6  12     3338.87     3117.90    132.53 o 
   1   6  12     1582.20     1434.49     69.42 o 
   2   6  12     3785.70     3951.23    162.18 o 
   3   6  12     2129.86     2003.79     89.09 o 
   4   6  12     3917.14     3682.50    151.76 o 
   5   6  12     1958.06     1959.47     88.06 o 
   6   6  12     2399.77     2443.95    106.11 o 
   7   6  12     2333.48     2605.54    113.30 o 
   8   6  12     1558.64     1570.10     75.29 o 
   9   6  12     1119.71     1236.94     63.55 o 
  10   6  12     1561.34     1679.30     80.72 o 
  11   6  12     1277.19     1428.77     71.92 o 
  12   6  12      695.72      665.14     46.08 o 
  -8   7  12      367.90      336.39     41.98 o 
  -7   7  12     1806.92     1935.99     96.43 o 
  -6   7  12      670.18      644.89     46.82 o 
  -5   7  12     2511.48     2605.39    116.24 o 
  -4   7  12      711.67      672.19     43.15 o 
  -3   7  12     5042.22     5127.97    230.86 o 
  -2   7  12      908.03      939.83     38.05 o 
  -1   7  12     7327.45     7075.65    198.10 o 
   0   7  12     1162.65     1187.92     61.35 o 
   1   7  12     7585.98     7238.05    286.19 o 
   2   7  12     1694.20     1788.20     81.90 o 
   3   7  12     9229.82     8885.35    347.84 o 
   4   7  12      960.76     1037.63     55.62 o 
   5   7  12     7026.56     6647.91    264.33 o 
   6   7  12      453.37      474.64     37.13 o 
   7   7  12     5606.95     6342.78    254.20 o 
   8   7  12      233.86      258.01     29.65 o 
   9   7  12     3376.01     3396.46    144.71 o 
  10   7  12       99.43       20.69     22.60 o 
  11   7  12     2369.34     2598.49    116.24 o 
  12   7  12       85.34       66.04     27.15 o 
  -8   8  12       35.92       62.38     29.50 o 
  -7   8  12     1374.20     1461.79     78.08 o 
  -6   8  12       82.44       67.95     23.48 o 
  -5   8  12     1888.76     1852.92     86.59 o 
  -4   8  12      214.80      213.54     25.98 o 
  -3   8  12     1765.11     1661.54     77.79 o 
  -2   8  12       15.78       18.91     12.76 o 
  -1   8  12     3593.53     3604.83    106.11 o 
   0   8  12      106.69       93.31     14.08 o 
   1   8  12     3237.80     3147.10    133.41 o 
   2   8  12      193.63      200.34     25.39 o 
   3   8  12     3570.16     3689.69    153.96 o 
   4   8  12      436.00      415.49     34.49 o 
   5   8  12     2981.91     3163.98    135.02 o 
   6   8  12      406.75      392.01     35.37 o 
   7   8  12     1743.60     1816.08     85.86 o 
   8   8  12      135.78      113.74     24.22 o 
   9   8  12      817.15      788.13     49.31 o 
  10   8  12       94.03       71.92     24.80 o 
  11   8  12      428.32      357.23     36.99 o 
  12   8  12       36.64       61.64     23.63 o 
  -7   9  12       12.68      -19.52     19.52 o 
  -6   9  12      132.44      126.51     26.27 o 
  -5   9  12       34.09       -1.61     18.64 o 
  -4   9  12      241.16      254.79     26.86 o 
  -3   9  12       57.85       71.62     20.11 o 
  -2   9  12       91.33       94.69     15.07 o 
  -1   9  12        1.70       -3.29     11.53 o 
   0   9  12      578.42      529.07     25.88 o 
   1   9  12      403.32      486.16     25.12 o 
   2   9  12       51.06       26.12     18.64 o 
   3   9  12      527.63      524.39     38.75 o 
   4   9  12      218.30      282.67     30.53 o 
   5   9  12        3.10       11.74     19.81 o 
   6   9  12       79.66       81.90     23.63 o 
   7   9  12       59.35       71.62     23.48 o 
   8   9  12       98.57      124.46     25.98 o 
   9   9  12       14.41        6.02     22.01 o 
  10   9  12      158.86      194.02     30.09 o 
  11   9  12       58.41       30.23     24.07 o 
  -7  10  12       51.07        0.59     23.34 o 
  -6  10  12      308.92      220.88     30.09 o 
  -5  10  12       12.04      -16.44     16.44 o 
  -4  10  12      783.55      690.24     44.47 o 
  -3  10  12        0.83      -16.14     16.14 o 
  -2  10  12     1164.65     1198.64     60.76 o 
  -1  10  12        8.89      -10.86     12.39 o 
   0  10  12     1673.40     1666.14     55.80 o 
   1  10  12        2.08      -12.57     12.57 o 
   2  10  12     2402.22     2587.78    114.62 o 
   3  10  12      175.97      178.17     28.03 o 
   4  10  12     1246.60     1360.67     71.77 o 
   5  10  12      168.28      173.48     29.06 o 
   6  10  12     1605.01     1884.47     91.14 o 
   7  10  12        2.75      -20.69     20.69 o 
   8  10  12     1971.58     2070.87     98.92 o 
   9  10  12       50.12       50.19     25.39 o 
  10  10  12     1229.08     1213.02     68.69 o 
  11  10  12       69.28       24.07     21.43 o 
  -7  11  12      270.43      560.79     42.71 o 
  -6  11  12      987.45     1017.53     59.00 o 
  -5  11  12      557.85      591.32     41.98 o 
  -4  11  12     1516.22     1388.70     69.57 o 
  -3  11  12     1097.71     1003.29     54.89 o 
  -2  11  12     1755.66     1690.45     79.25 o 
  -1  11  12     1433.08     1416.00     70.15 o 
   0  11  12     1861.94     2065.44     94.66 o 
   1  11  12     1342.78     1320.54     48.80 o 
   2  11  12     3219.31     3633.41     89.08 o 
   3  11  12     2818.31     3289.46    143.98 o 
   4  11  12     2087.84     2589.98    117.71 o 
   5  11  12     1887.53     2059.42     99.07 o 
   6  11  12     3520.58     3905.88    168.49 o 
   7  11  12     2292.93     2505.00    116.09 o 
   8  11  12     1710.97     1871.85     94.66 o 
   9  11  12     1693.10     1695.59     87.62 o 
  10  11  12      556.94      448.52     44.32 o 
  -6  12  12      115.75      137.67     27.74 o 
  -5  12  12     1475.19     1454.30     73.38 o 
  -4  12  12       76.90       80.57     22.75 o 
  -3  12  12     1944.60     1745.05     82.19 o 
  -2  12  12      133.53      137.23     24.51 o 
  -1  12  12     2759.24     3030.13    131.06 o 
   0  12  12       61.97       67.07     23.04 o 
   1  12  12     2644.97     3083.77     94.96 o 
   2  12  12      213.32      243.34     18.26 o 
   3  12  12     3588.34     4207.04    179.20 o 
   4  12  12       33.70       15.70     25.24 o 
   5  12  12     2820.22     3357.56    148.82 o 
   6  12  12        8.10      -25.68     25.68 o 
   7  12  12     2002.94     2237.30    108.46 o 
   8  12  12        3.33      -24.07     24.07 o 
   9  12  12     1076.82     1105.88     67.66 o 
  -5  13  12      359.18      307.62     32.44 o 
  -4  13  12       72.55       46.38     20.99 o 
  -3  13  12      314.17      308.65     31.85 o 
  -2  13  12       78.13      102.30     23.34 o 
  -1  13  12      255.60      252.58     30.23 o 
   0  13  12       63.13       66.99     16.66 o 
   1  13  12      323.11      377.55     25.78 o 
   2  13  12       63.92       49.70     17.16 o 
   3  13  12      254.91      287.37     24.68 o 
   4  13  12       24.05       36.69     25.39 o 
   5  13  12       87.52       69.27     28.91 o 
   6  13  12       23.71       -1.32     26.71 o 
   7  13  12       42.59       -6.75     26.12 o 
   8  13  12        0.13      -13.36     25.10 o 
   9  13  12       52.15       22.60     28.03 o 
  -4  14  12       40.26       44.03     23.19 o 
  -3  14  12       91.43       65.60     24.66 o 
  -2  14  12      112.82       73.38     23.92 o 
  -1  14  12      146.93      147.89     19.77 o 
   0  14  12      215.88      247.72     23.35 o 
   1  14  12      158.03      191.72     28.18 o 
   2  14  12      483.92      572.44     36.03 o 
   3  14  12       59.97       75.44     28.47 o 
   4  14  12      477.52      314.96     39.77 o 
   5  14  12      177.31      169.66     35.08 o 
   6  14  12      483.63      540.83     50.19 o 
   7  14  12       55.90       21.13     28.77 o 
   8  14  12      410.68      497.54     50.34 o 
  -2  15  12     1224.86     1308.47     51.16 o 
  -1  15  12       21.97       -2.89     22.01 o 
   0  15  12     1265.33     1439.74     59.95 o 
   1  15  12       50.09       18.02     19.74 o 
   2  15  12     1360.82     1673.13     86.74 o 
   3  15  12      110.21      115.21     33.61 o 
   4  15  12     1289.70     1281.56     73.68 o 
   5  15  12       48.27       45.79     29.50 o 
   0  16  12      549.03      541.46     37.57 o 
   1  16  12      592.33      709.17     55.48 o 
   2  16  12      488.31      494.75     51.22 o 
   3  16  12      645.61      785.34     59.59 o 
   4  -3  13      412.00      451.75     41.24 o 
   5  -3  13      202.43      239.82     29.94 o 
   6  -3  13      380.38      388.05     34.20 o 
   1  -2  13     1396.61     1522.70     83.51 o 
   2  -2  13      263.34      307.91     36.99 o 
   3  -2  13     1568.06     1767.21     89.23 o 
   4  -2  13      454.83      470.09     38.89 o 
   5  -2  13     1627.48     1737.12     81.46 o 
   6  -2  13      190.47      148.38     23.63 o 
   7  -2  13     1081.91     1075.50     55.04 o 
  -1  -1  13      915.92     1096.05     70.74 o 
   0  -1  13        5.38        3.96     25.24 o 
   1  -1  13     1257.38     1272.46     72.21 o 
   2  -1  13       69.22       52.98     24.51 o 
   3  -1  13     1666.41     1800.82     86.59 o 
   4  -1  13       26.46       24.36     20.25 o 
   5  -1  13     1430.02     1386.35     67.66 o 
   6  -1  13       26.99       47.26     19.37 o 
   7  -1  13      766.63      749.83     43.59 o 
   8  -1  13       20.78       40.21     18.79 o 
  -3   0  13      162.27      150.44     38.16 o 
  -2   0  13       79.76       51.81     30.82 o 
  -1   0  13      154.10      143.68     32.29 o 
   0   0  13      183.23      150.44     31.99 o 
   1   0  13       15.68       19.81     21.87 o 
   2   0  13       65.13       63.55     23.78 o 
   3   0  13       82.36       62.52     22.46 o 
   4   0  13       38.13       19.37     19.37 o 
   5   0  13       47.14       37.57     18.79 o 
   6   0  13        1.45       -9.83     16.58 o 
   7   0  13       25.18        1.17     16.00 o 
   8   0  13        6.69        6.75     15.85 o 
   9   0  13       31.46        7.49     16.29 o 
  10   0  13        0.74        2.94     25.24 o 
  -5   1  13        7.01      -25.98     34.49 o 
  -4   1  13      199.49      190.80     41.53 o 
  -3   1  13       36.10       -0.44     32.14 o 
  -2   1  13      596.68      621.11     53.42 o 
  -1   1  13        0.42      -23.04     23.04 o 
   0   1  13      570.15      535.84     44.03 o 
   1   1  13        4.79      -20.11     20.11 o 
   2   1  13      909.52      839.21     51.51 o 
   3   1  13        6.65      -17.76     17.76 o 
   4   1  13     1124.09     1077.70     56.50 o 
   5   1  13        9.47       -1.76     17.17 o 
   6   1  13     1200.86     1101.77     55.62 o 
   7   1  13       21.53       12.18     16.14 o 
   8   1  13      863.59      776.10     43.30 o 
   9   1  13       40.51       37.28     18.05 o 
  10   1  13      558.17      523.37     43.74 o 
  11   1  13       47.78       34.78     26.56 o 
  -5   2  13      367.41      342.26     49.17 o 
  -4   2  13     1681.30     1769.12     97.01 o 
  -3   2  13      796.16      845.08     62.08 o 
  -2   2  13     1561.68     1641.28     87.91 o 
  -1   2  13      707.89      704.33     50.93 o 
   0   2  13     1964.36     2176.98    102.30 o 
   1   2  13     1353.15     1307.10     68.10 o 
   2   2  13     1851.36     1826.50     85.12 o 
   3   2  13      996.25      914.79     50.78 o 
   4   2  13     2218.45     2146.75     94.66 o 
   5   2  13     1400.56     1440.07     67.95 o 
   6   2  13     2384.66     2239.50     97.01 o 
   7   2  13     1360.03     1292.86     61.64 o 
   8   2  13     1519.75     1403.67     66.04 o 
   9   2  13     1029.42     1037.93     53.57 o 
  10   2  13      807.39      771.39     33.93 o 
  11   2  13      580.30      607.02     49.02 o 
  12   2  13      498.16      410.36     43.88 o 
  -5   3  13     1721.07     1837.07    100.39 o 
  -4   3  13      748.93      704.33     57.83 o 
  -3   3  13     2939.02     3254.68    148.09 o 
  -2   3  13      459.82      531.44     45.50 o 
  -1   3  13     2706.44     2866.48    128.27 o 
   0   3  13      631.01      606.73     43.59 o 
   1   3  13     3704.85     3727.12    156.89 o 
   2   3  13      609.35      515.44     36.69 o 
   3   3  13     3596.76     3553.06    147.65 o 
   4   3  13      131.48      368.68     33.61 o 
   5   3  13     2889.95     2782.68    117.56 o 
   6   3  13      344.42      313.64     28.91 o 
   7   3  13     2840.45     2900.53    121.67 o 
   8   3  13      222.87      149.11     22.90 o 
   9   3  13     2024.67     2092.60     65.74 o 
  10   3  13      168.70      127.37     28.99 o 
  11   3  13     1106.36     1129.09     44.02 o 
  12   3  13       40.58        6.16     28.18 o 
  -6   4  13       41.86       39.77     28.91 o 
  -5   4  13      856.78      829.52     61.05 o 
  -4   4  13       83.40       77.05     30.97 o 
  -3   4  13     1039.76     1096.49     66.04 o 
  -2   4  13      143.15      166.43     30.38 o 
  -1   4  13      924.98      999.18     58.56 o 
   0   4  13       71.39       72.36     23.19 o 
   1   4  13     1160.58     1188.36     61.49 o 
   2   4  13      144.38      119.32     21.72 o 
   3   4  13      541.63      503.70     34.64 o 
   4   4  13      176.51      166.87     21.87 o 
   5   4  13      234.10      222.64     23.63 o 
   6   4  13       27.46       -8.81     14.53 o 
   7   4  13      448.27      412.56     32.73 o 
   8   4  13       50.90       28.91     18.35 o 
   9   4  13      220.98      202.83     26.12 o 
  10   4  13        0.46      -13.80     18.79 o 
  11   4  13       65.96       46.52     20.40 o 
  12   4  13        0.16      -11.59     21.28 o 
  -6   5  13       22.69       19.37     24.66 o 
  -5   5  13        2.64       29.79     25.24 o 
  -4   5  13        1.15      -18.64     25.98 o 
  -3   5  13       56.18       38.60     25.98 o 
  -2   5  13       31.15        6.31     22.31 o 
  -1   5  13       99.56       54.74     22.31 o 
   0   5  13      236.72      164.52     27.89 o 
   1   5  13       66.51       34.93     20.11 o 
   2   5  13      117.67       79.99     20.25 o 
   3   5  13      146.69      102.74     20.84 o 
   4   5  13      481.81      424.30     31.55 o 
   5   5  13       17.48      -10.42     14.97 o 
   6   5  13      277.11      287.81     27.89 o 
   7   5  13       37.21       33.17     18.79 o 
   8   5  13      565.33      606.29     41.09 o 
   9   5  13       27.27       29.06     20.99 o 
  10   5  13      451.60      525.72     39.92 o 
  11   5  13       83.56       47.99     23.04 o 
  12   5  13      383.93      422.25     37.87 o 
  -7   6  13        7.87      -27.59     27.59 o 
  -6   6  13     1158.80     1234.01     70.74 o 
  -5   6  13       42.66       20.99     24.95 o 
  -4   6  13     1474.62     1629.39     86.89 o 
  -3   6  13       47.70       41.98     25.98 o 
  -2   6  13     2733.46     2986.10    133.12 o 
  -1   6  13       31.79       -6.46     21.43 o 
   0   6  13     3903.86     3991.15    166.87 o 
   1   6  13        3.71      -18.05     18.05 o 
   2   6  13     4747.69     4540.64    184.93 o 
   3   6  13       21.17        5.28     17.76 o 
   4   6  13     4708.79     4402.39    179.20 o 
   5   6  13       79.79       54.16     19.23 o 
   6   6  13     2784.88     2769.91    119.03 o 
   7   6  13       64.31      120.49     22.46 o 
   8   6  13     3771.00     4254.74    175.53 o 
   9   6  13      197.36      205.62     29.50 o 
  10   6  13     2839.47     3083.26    132.97 o 
  11   6  13      155.83      150.88     28.18 o 
  12   6  13     1332.31     1339.97     70.89 o 
  -7   7  13      461.74      473.32     47.41 o 
  -6   7  13     1284.19     1315.02     72.50 o 
  -5   7  13      705.39      684.96     48.29 o 
  -4   7  13     1812.47     1883.30     88.65 o 
  -3   7  13     1218.91     1355.24     75.00 o 
  -2   7  13     2207.30     2246.11    104.20 o 
  -1   7  13     1722.28     1668.73     82.04 o 
   0   7  13     3886.32     3730.94    156.75 o 
   1   7  13     2580.21     2424.28    107.58 o 
   2   7  13     3756.13     3651.98    152.20 o 
   3   7  13     2768.09     2556.22    111.10 o 
   4   7  13     3371.80     3446.80    144.71 o 
   5   7  13     2206.66     2110.93     94.96 o 
   6   7  13     2001.17     1862.46     86.30 o 
   7   7  13     2260.06     2432.50    108.17 o 
   8   7  13     1455.53     1530.47     75.88 o 
   9   7  13     1454.81     1545.15     77.05 o 
  10   7  13     1170.57     1278.62     68.54 o 
  11   7  13     1060.99     1085.92     62.08 o 
  -7   8  13      831.03      901.29     59.73 o 
  -6   8  13       66.24       28.47     23.34 o 
  -5   8  13     1394.75     1416.73     72.94 o 
  -4   8  13       94.20      100.83     22.90 o 
  -3   8  13     2391.83     2421.78    107.14 o 
  -2   8  13        5.38       -6.00     12.77 o 
  -1   8  13     2691.92     2839.19    125.04 o 
   0   8  13       65.75       63.84     21.13 o 
   1   8  13     3997.93     3879.46    161.59 o 
   2   8  13       21.97       13.80     18.20 o 
   3   8  13     2034.04     2000.57     91.14 o 
   4   8  13       14.10       27.30     18.49 o 
   5   8  13     1078.11      974.82     54.30 o 
   6   8  13       59.21       98.92     23.92 o 
   7   8  13      899.92      866.95     52.54 o 
   8   8  13        9.07      -14.09     19.81 o 
   9   8  13      499.44      481.39     40.36 o 
  10   8  13       28.12       43.88     23.92 o 
  11   8  13      362.59      321.86     36.84 o 
  -7   9  13       28.23        6.16     24.22 o 
  -6   9  13       47.22       17.61     23.48 o 
  -5   9  13       58.55       16.88     20.55 o 
  -4   9  13       31.71       28.18     19.37 o 
  -3   9  13       15.55       -4.11     18.93 o 
  -2   9  13        8.24      -11.38     12.73 o 
  -1   9  13       12.56      -18.49     18.49 o 
   0   9  13        0.59      -17.47     17.47 o 
   1   9  13        0.68       -9.10     18.05 o 
   2   9  13       12.38        3.67     18.64 o 
   3   9  13        9.18       -2.50     19.23 o 
   4   9  13       16.99       12.62     18.93 o 
   5   9  13        3.96       -1.03     19.37 o 
   6   9  13       11.17        1.17     21.43 o 
   7   9  13       94.15       76.32     24.07 o 
   8   9  13       38.54       47.55     23.19 o 
   9   9  13      142.46      166.43     28.77 o 
  10   9  13       89.69      121.52     28.91 o 
  11   9  13       71.66       70.59     23.63 o 
  -6  10  13      247.14      176.27     30.82 o 
  -5  10  13      179.34      168.34     28.03 o 
  -4  10  13      396.57      342.40     34.20 o 
  -3  10  13      403.95      324.35     32.73 o 
  -2  10  13     1302.98     1199.37     62.38 o 
  -1  10  13      411.35      362.95     24.23 o 
   0  10  13     1285.74     1403.98     54.08 o 
   1  10  13      495.45      440.15     38.75 o 
   2  10  13     1361.10     1418.20     72.21 o 
   3  10  13      964.84     1060.68     59.44 o 
   4  10  13     2476.55     2812.48    124.90 o 
   5  10  13      264.96      336.97     36.10 o 
   6  10  13     2119.49     2158.93    101.71 o 
   7  10  13      471.40      474.20     41.83 o 
   8  10  13     1696.20     1767.21     88.79 o 
   9  10  13      187.74      174.80     31.70 o 
  10  10  13     1057.80     1183.67     68.83 o 
  -6  11  13     1223.82     1201.28     67.07 o 
  -5  11  13       17.08       -3.23     20.69 o 
  -4  11  13     1785.40     1777.33     84.98 o 
  -3  11  13      115.50       80.43     22.31 o 
  -2  11  13     2578.85     2586.02    113.60 o 
  -1  11  13       61.35       46.23     21.57 o 
   0  11  13     3667.68     4185.13    124.00 o 
   1  11  13      145.13      131.80     27.89 o 
   2  11  13     3476.20     3823.69    163.79 o 
   3  11  13       83.13       48.29     25.98 o 
   4  11  13     4260.45     4893.32    204.74 o 
   5  11  13      637.43      629.19     47.55 o 
   6  11  13     2771.53     3202.29    142.36 o 
   7  11  13      206.73      160.86     32.88 o 
   8  11  13     2162.07     2359.56    112.72 o 
   9  11  13      132.06      128.42     33.17 o 
  -5  12  13      458.91      427.82     38.75 o 
  -4  12  13      775.43      704.62     46.82 o 
  -3  12  13      829.06      698.75     45.64 o 
  -2  12  13      800.60      812.06     49.75 o 
  -1  12  13      952.53      933.87     54.74 o 
   0  12  13      993.66     1106.17     61.35 o 
   1  12  13     1096.84     1168.20     44.62 o 
   2  12  13     1181.08     1439.04     78.08 o 
   3  12  13     1560.51     1634.24     83.95 o 
   4  12  13      777.60      827.32     54.89 o 
   5  12  13     1026.55     1137.00     66.78 o 
   6  12  13      763.20      826.73     57.83 o 
   7  12  13      690.59      783.73     56.21 o 
   8  12  13      623.02      662.35     53.72 o 
   9  12  13      586.74      628.16     51.81 o 
  -4  13  13        9.89       10.13     19.52 o 
  -3  13  13      152.35      103.32     24.51 o 
  -2  13  13        0.14      -14.97     19.37 o 
  -1  13  13      221.72      149.26     26.71 o 
   0  13  13        8.37        7.04     19.37 o 
   1  13  13      130.93      149.89     19.45 o 
   2  13  13        2.64       83.95     28.03 o 
   3  13  13       90.04       90.11     29.21 o 
   4  13  13        6.37      -22.46     24.22 o 
   5  13  13       43.79       37.72     26.71 o 
   6  13  13        1.01      -25.98     25.98 o 
   7  13  13       28.63       26.42     28.18 o 
   8  13  13        6.41       35.37     29.94 o 
  -3  14  13      241.32      209.73     31.70 o 
  -2  14  13       26.83       -6.31     21.43 o 
  -1  14  13      371.10      381.57     27.15 o 
   0  14  13       82.30       26.44     17.82 o 
   1  14  13      363.34      429.16     28.38 o 
   2  14  13      116.46      125.58     42.12 o 
   3  14  13      457.98      289.28     33.46 o 
   4  14  13      321.89      105.82     29.21 o 
   5  14  13      459.44      498.42     51.66 o 
   6  14  13      171.25      168.34     37.87 o 
   7  14  13      691.99      857.41     62.52 o 
  -2  15  13      659.60      740.29     51.66 o 
  -1  15  13      243.21      230.33     24.44 o 
   0  15  13      951.25     1082.83     46.65 o 
   1  15  13      192.96      200.49     24.01 o 
   2  15  13     1205.48     1447.85     81.01 o 
   1  16  13      114.49       80.36     22.61 o 
   2  16  13      635.36      712.99     56.65 o 
   4  -1  14      201.13      179.79     28.47 o 
   5  -1  14      593.81      691.56     45.06 o 
   6  -1  14      128.73      122.26     22.75 o 
   7  -1  14      456.20      519.84     39.33 o 
   0   0  14        0.01        9.25     17.76 o 
   1   0  14       31.68      -25.24     25.24 o 
   2   0  14       11.50       18.05     24.80 o 
   3   0  14       10.52      -19.67     19.67 o 
   4   0  14        5.54      -19.52     19.52 o 
   5   0  14        2.43        2.64     17.76 o 
   6   0  14       16.93       48.14     20.11 o 
   7   0  14        0.09      -16.29     16.29 o 
   8   0  14       19.33        2.79     17.76 o 
  -2   1  14      356.67      391.13     46.97 o 
  -1   1  14       76.94       43.15     29.79 o 
   0   1  14      271.90      262.42     36.40 o 
   1   1  14      114.51      133.41     29.65 o 
   2   1  14      513.47      478.16     41.24 o 
   3   1  14      140.33      114.04     25.24 o 
   4   1  14      657.93      635.64     43.15 o 
   5   1  14      242.97      241.58     27.89 o 
   6   1  14      846.08      799.14     47.11 o 
   7   1  14       90.74       40.51     18.79 o 
   8   1  14      566.35      537.75     36.40 o 
   9   1  14       34.60       -4.70     17.61 o 
  10   1  14      356.78      387.76     40.80 o 
  -4   2  14     1276.59     1371.38     85.71 o 
  -3   2  14       20.62      -24.51     30.38 o 
  -2   2  14     2196.76     2417.67    118.88 o 
  -1   2  14        9.72      -12.33     24.80 o 
   0   2  14     1585.91     1562.62     81.90 o 
   1   2  14       30.55       -3.08     21.87 o 
   2   2  14     2479.92     2425.45    109.63 o 
   3   2  14       23.28       37.87     21.28 o 
   4   2  14     3367.53     3249.10    137.52 o 
   5   2  14       62.46       87.91     20.99 o 
   6   2  14     2660.43     2408.14    104.79 o 
   7   2  14       35.69       38.45     18.35 o 
   8   2  14     1519.02     1324.27     64.14 o 
   9   2  14       35.87       85.27     22.01 o 
  10   2  14      981.66      943.95     38.59 o 
  11   2  14       29.60        2.20     26.86 o 
  -5   3  14      440.05      383.94     50.34 o 
  -4   3  14     1154.58     1362.43     82.63 o 
  -3   3  14      824.54      780.21     59.73 o 
  -2   3  14     1267.70     1405.87     79.69 o 
  -1   3  14      797.27      832.60     55.77 o 
   0   3  14     1032.72     1019.29     60.76 o 
   1   3  14     1085.46     1064.93     60.32 o 
   2   3  14     1198.79     1223.59     63.70 o 
   3   3  14     1133.69     1160.62     60.76 o 
   4   3  14     1265.22     1136.85     58.27 o 
   5   3  14     1153.94     1108.23     56.80 o 
   6   3  14     1158.65      996.10     53.28 o 
   7   3  14      728.37      672.48     40.80 o 
   8   3  14      763.38      645.48     40.65 o 
   9   3  14      589.79      597.04     40.21 o 
  10   3  14      331.79      285.17     29.79 o 
  11   3  14      300.87      325.09     32.44 o 
  -4   4  14      126.47       79.25     34.05 o 
  -3   4  14      700.25      763.18     57.24 o 
  -2   4  14       42.66       38.01     26.71 o 
  -1   4  14      445.95      369.70     39.04 o 
   0   4  14       74.67       41.53     22.31 o 
   1   4  14      366.51      339.91     33.46 o 
   2   4  14      123.86      112.42     23.63 o 
   3   4  14      493.12      469.80     35.08 o 
   4   4  14       29.91      -13.94     16.44 o 
   5   4  14      333.72      302.48     28.77 o 
   6   4  14       82.30       86.30     20.11 o 
   7   4  14      259.78      289.57     29.06 o 
   8   4  14       23.32       -1.03     18.79 o 
   9   4  14       62.14       39.77     20.84 o 
  10   4  14       47.11       29.35     20.69 o 
  11   4  14       31.13       29.06     23.04 o 
  -4   5  14        5.09      -29.94     29.94 o 
  -3   5  14       93.17       50.63     29.79 o 
  -2   5  14        0.60      -22.46     22.46 o 
  -1   5  14      278.13      271.37     34.49 o 
   0   5  14      171.78      131.94     27.45 o 
   1   5  14      419.60      351.21     35.08 o 
   2   5  14      153.26      146.47     24.22 o 
   3   5  14      522.94      444.26     34.49 o 
   4   5  14      120.17       76.32     19.81 o 
   5   5  14      651.59      562.26     37.72 o 
   6   5  14      226.40      208.85     25.83 o 
   7   5  14      525.92      466.86     35.66 o 
   8   5  14      278.97      270.49     31.55 o 
   9   5  14      525.54      533.20     39.48 o 
  10   5  14      371.31      350.62     35.37 o 
  11   5  14      272.37      264.03     32.14 o 
  -5   6  14      378.80      540.25     47.11 o 
  -4   6  14     1073.51     1396.92     77.93 o 
  -3   6  14      562.99      634.91     54.01 o 
  -2   6  14     1408.35     1475.44     80.43 o 
  -1   6  14      623.01      649.88     48.87 o 
   0   6  14     2512.82     2451.87    111.40 o 
   1   6  14      969.47      913.03     53.72 o 
   2   6  14     2683.99     2403.44    106.70 o 
   3   6  14      683.39      584.72     39.63 o 
   4   6  14     2559.28     2263.86     99.95 o 
   5   6  14      453.22      355.17     31.70 o 
   6   6  14     2448.41     2328.59    103.32 o 
   7   6  14      298.97      303.81     31.70 o 
   8   6  14     2852.49     3044.07    131.65 o 
   9   6  14      182.76      149.85     28.77 o 
  10   6  14     1861.54     2120.03     98.33 o 
  11   6  14      182.29      120.64     29.06 o 
  -5   7  14        1.68       24.80     24.07 o 
  -4   7  14     2512.90     2981.40    147.35 o 
  -3   7  14        4.03      -25.10     25.10 o 
  -2   7  14     3332.70     3446.94    150.88 o 
  -1   7  14      137.66      105.52     27.89 o 
   0   7  14     4415.15     4290.85    179.35 o 
   1   7  14       81.01       85.56     23.63 o 
   2   7  14     5036.81     4509.09    185.37 o 
   3   7  14      279.05      250.24     28.47 o 
   4   7  14     3213.14     3194.21    135.76 o 
   5   7  14      177.71      127.83     24.22 o 
   6   7  14     1998.79     1954.92     89.97 o 
   7   7  14       85.96       77.20     23.92 o 
   8   7  14     2577.35     2664.68    118.29 o 
   9   7  14      147.91      192.26     30.09 o 
  10   7  14     1881.48     2000.42     95.10 o 
  -6   8  14      307.42      259.19     35.08 o 
  -5   8  14      299.82      232.18     32.73 o 
  -4   8  14      547.21      209.88     32.88 o 
  -3   8  14      435.02      275.33     33.61 o 
  -2   8  14      529.88      441.03     42.86 o 
  -1   8  14      368.57      344.46     35.66 o 
   0   8  14      875.08      778.89     50.05 o 
   1   8  14      703.36      695.96     44.91 o 
   2   8  14      700.85      593.23     40.51 o 
   3   8  14      574.39      504.43     37.87 o 
   4   8  14      471.12      365.59     33.61 o 
   5   8  14      444.06      425.18     35.22 o 
   6   8  14      304.16      301.16     31.99 o 
   7   8  14      376.60      331.98     33.76 o 
   8   8  14      233.61      226.61     31.41 o 
   9   8  14      261.42      262.71     33.46 o 
  10   8  14       98.10       95.84     27.30 o 
  -6   9  14       37.47       -3.38     23.19 o 
  -5   9  14        0.35      -17.91     21.28 o 
  -4   9  14       35.48        2.35     19.08 o 
  -3   9  14        3.92      -19.23     19.23 o 
  -2   9  14      140.98        7.63     18.93 o 
  -1   9  14      153.85       82.78     25.10 o 
   0   9  14       19.73       -0.88     20.84 o 
   1   9  14       20.75      -12.92     19.23 o 
   2   9  14       53.12       39.63     21.43 o 
   3   9  14      122.92       92.76     23.92 o 
   4   9  14       74.68       60.91     22.31 o 
   5   9  14      469.48      493.43     39.33 o 
   6   9  14       37.89        0.59     21.72 o 
   7   9  14      177.97      187.27     30.38 o 
   8   9  14        0.14       -6.16     22.16 o 
   9   9  14      271.71      277.09     34.93 o 
  10   9  14        1.97       10.57     22.60 o 
  -5  10  14      429.53      424.89     38.75 o 
  -4  10  14       42.71        1.91     22.46 o 
  -3  10  14      607.02      551.69     40.95 o 
  -2  10  14      236.68      173.33     27.45 o 
  -1  10  14     1148.32     1197.76     67.66 o 
   0  10  14      339.18      337.27     35.96 o 
   1  10  14     1447.40     1487.47     76.47 o 
   2  10  14      522.50      520.87     41.98 o 
   3  10  14     1664.92     1691.48     83.95 o 
   4  10  14      641.39      629.63     45.94 o 
   5  10  14     1395.44     1399.71     74.26 o 
   6  10  14     1140.69     1159.74     66.34 o 
   7  10  14      634.69      690.39     49.17 o 
   8  10  14      521.65      540.39     44.76 o 
   9  10  14      827.02      766.41     53.72 o 
  -5  11  14      209.37      225.73     32.29 o 
  -4  11  14     1072.04     1130.10     63.55 o 
  -3  11  14      231.79      223.08     29.35 o 
  -2  11  14     1982.54     1911.19     90.26 o 
  -1  11  14      292.31      292.80     31.41 o 
   0  11  14     2501.06     2524.96    116.09 o 
   1  11  14      288.31      310.85     36.40 o 
   2  11  14     2533.07     2683.17    121.23 o 
   3  11  14      463.43      539.95     44.76 o 
   4  11  14     3141.43     3611.62    157.19 o 
   5  11  14      148.67      163.64     32.14 o 
   6  11  14     2068.39     2306.28    109.34 o 
   7  11  14      301.43      289.28     37.28 o 
   8  11  14     1684.01     1927.18     97.16 o 
   9  11  14      202.46      189.18     34.05 o 
  -4  12  14      803.66      740.43     49.02 o 
  -3  12  14       77.74       46.08     22.46 o 
  -2  12  14     1089.29      999.92     57.09 o 
  -1  12  14       86.64       63.40     22.90 o 
   0  12  14     1659.08     1057.74     57.39 o 
   1  12  14      192.69      140.01     29.35 o 
   2  12  14     1261.62     1320.89     73.09 o 
   3  12  14       93.36       92.17     30.38 o 
   4  12  14     1481.76     1642.02     85.56 o 
   5  12  14      146.02      121.96     30.23 o 
   6  12  14     1099.66     1173.54     69.27 o 
   7  12  14      167.67       92.61     28.77 o 
   8  12  14      581.15      613.48     52.69 o 
  -3  13  14       28.27       36.69     22.31 o 
  -2  13  14       11.60       23.48     21.87 o 
  -1  13  14       36.12       49.46     22.90 o 
   0  13  14        7.14      -19.81     20.84 o 
   1  13  14       21.40       10.42     20.25 o 
   2  13  14        6.46       18.35     21.57 o 
   3  13  14       41.02       -2.50     24.80 o 
   4  13  14        0.57      -23.48     24.07 o 
   5  13  14        0.80      -17.17     24.51 o 
   6  13  14        2.14      -14.82     25.39 o 
   7  13  14        1.91       24.07     29.65 o 
  -2  14  14       16.65       -8.81     23.78 o 
  -1  14  14      365.03      356.64     38.60 o 
   0  14  14       25.79        0.03     17.49 o 
   1  14  14      552.50      414.03     39.77 o 
   2  14  14       14.56       11.45     29.50 o 
   3  14  14      722.82      560.79     51.07 o 
   4  14  14        4.85       -4.40     29.65 o 
   5  14  14      795.70      858.58     62.23 o 
   6  14  14        8.89       10.27     30.82 o 
  -1  15  14      629.35      711.23     37.83 o 
   0  15  14      388.38      451.45     39.92 o 
   1  15  14      649.65      662.89     36.74 o 
   5   1  15      541.55      480.22     38.89 o 
   6   1  15      311.07      303.22     31.99 o 
   7   1  15      238.73      177.00     25.83 o 
   0   2  15      974.96     1017.23     52.10 o 
   1   2  15      223.27      240.70     34.49 o 
   2   2  15     1383.64     1349.22     72.94 o 
   3   2  15      327.89      330.08     34.20 o 
   4   2  15     1587.68     1696.32     82.34 o 
   5   2  15      396.34      450.72     38.75 o 
   6   2  15     1407.57     1388.26     68.69 o 
   7   2  15      183.04       99.07     21.57 o 
   8   2  15      908.98      902.46     50.49 o 
   9   2  15      123.01       84.24     22.90 o 
  -1   3  15       18.20       18.49     27.15 o 
   0   3  15      942.90      920.66     59.59 o 
   1   3  15       37.71       30.38     24.36 o 
   2   3  15     1281.33     1260.28     67.37 o 
   3   3  15       16.03        5.58     19.96 o 
   4   3  15     1874.49     1687.07     80.57 o 
   5   3  15       38.44       46.97     20.40 o 
   6   3  15     1270.49     1151.97     60.47 o 
   7   3  15       17.46       39.63     18.79 o 
   8   3  15      641.36      553.16     38.89 o 
   9   3  15       14.60       18.64     20.25 o 
  -3   4  15       97.92       99.36     34.78 o 
  -2   4  15      108.99       81.01     30.53 o 
  -1   4  15      129.28      118.00     30.82 o 
   0   4  15       18.61       -2.50     23.19 o 
   1   4  15       41.63       19.67     21.72 o 
   2   4  15       65.17       48.73     22.75 o 
   3   4  15       55.73       34.49     20.25 o 
   4   4  15       74.08       47.26     21.13 o 
   5   4  15       56.99       40.65     19.23 o 
   6   4  15       18.53       -3.67     17.91 o 
   7   4  15        0.19       -3.23     18.05 o 
   8   4  15       28.14       -3.23     19.23 o 
   9   4  15        1.34       -9.98     20.40 o 
  -4   5  15        3.27      -30.67     30.67 o 
  -3   5  15      180.82      172.16     37.13 o 
  -2   5  15       16.03      -19.81     25.39 o 
  -1   5  15      205.66      142.51     31.99 o 
   0   5  15        8.45      -21.28     22.90 o 
   1   5  15      438.95      405.81     38.01 o 
   2   5  15        0.16      -18.64     18.64 o 
   3   5  15      394.04      318.78     32.73 o 
   4   5  15       18.49       -8.37     18.05 o 
   5   5  15      746.20      638.73     41.39 o 
   6   5  15        0.15      -17.61     17.61 o 
   7   5  15      873.70      833.78     49.75 o 
   8   5  15       11.46       -6.75     20.55 o 
   9   5  15      632.92      610.84     44.47 o 
  -3   6  15     1232.55     1320.75     80.57 o 
  -2   6  15      220.19      196.96     36.54 o 
  -1   6  15     1431.10     1529.45     82.04 o 
   0   6  15      696.00      654.43     48.58 o 
   1   6  15     1672.09     1515.65     77.64 o 
   2   6  15      841.53      708.29     46.67 o 
   3   6  15     1668.44     1477.64     73.09 o 
   4   6  15      910.81      789.89     47.55 o 
   5   6  15     1495.80     1385.47     68.98 o 
   6   6  15      816.59      769.20     47.41 o 
   7   6  15     1298.30     1238.12     64.72 o 
   8   6  15      601.25      558.59     41.39 o 
   9   6  15     1154.93     1124.81     63.84 o 
  -3   7  15      410.08      481.69     51.66 o 
  -2   7  15     1565.18     1710.41     88.94 o 
  -1   7  15      348.55      311.88     37.57 o 
   0   7  15     1988.72     2006.29     96.43 o 
   1   7  15      506.25      415.79     38.60 o 
   2   7  15     2282.39     2148.80     98.63 o 
   3   7  15      287.71      211.49     27.00 o 
   4   7  15     1869.43     1701.90     81.16 o 
   5   7  15      239.95      214.72     28.33 o 
   6   7  15     1895.30     1905.02     89.09 o 
   7   7  15      221.01      190.21     28.33 o 
   8   7  15     2046.73     2088.92     97.89 o 
   9   7  15       79.31       55.62     26.56 o 
  -3   8  15       86.10      105.82     25.83 o 
  -2   8  15      699.82      685.10     52.10 o 
  -1   8  15      224.51      216.63     32.14 o 
   0   8  15      365.73      366.77     37.57 o 
   1   8  15       25.18        0.44     19.67 o 
   2   8  15      722.52      615.83     42.86 o 
   3   8  15      137.25      122.84     25.10 o 
   4   8  15      266.99      257.43     29.94 o 
   5   8  15       70.32       66.48     22.16 o 
   6   8  15      129.07      123.28     25.24 o 
   7   8  15        2.41      -18.79     20.40 o 
   8   8  15      286.14      314.67     35.66 o 
   9   8  15       16.18       77.93     23.19 o 
  -3   9  15        7.32       27.30     22.31 o 
  -2   9  15       16.09       68.83     23.04 o 
  -1   9  15       22.49      -21.43     21.43 o 
   0   9  15       54.07       29.79     23.92 o 
   1   9  15       67.41       10.71     21.72 o 
   2   9  15       93.50       80.43     24.51 o 
   3   9  15      105.42       53.86     23.63 o 
   4   9  15      164.11      140.60     27.59 o 
   5   9  15      214.91      203.27     29.50 o 
   6   9  15       59.43       28.91     23.92 o 
   7   9  15      311.92      284.73     34.64 o 
   8   9  15        2.11      -15.12     22.16 o 
  -3  10  15      719.12     1017.23     56.80 o 
  -2  10  15        1.98       11.15     21.87 o 
  -1  10  15     1416.13     1289.93     72.36 o 
   0  10  15        1.46      -22.16     22.16 o 
   1  10  15     1549.20     1640.11     83.07 o 
   2  10  15        0.04        9.10     22.46 o 
   3  10  15     1653.58     1709.53     85.12 o 
   4  10  15        6.95      -21.13     21.13 o 
   5  10  15     1928.35     1978.11     95.98 o 
   6  10  15       61.35       25.24     25.68 o 
   7  10  15     1167.12     1180.44     67.81 o 
   8  10  15        9.23      -10.57     24.51 o 
  -4  11  15      336.57      331.10     36.25 o 
  -3  11  15      850.16      765.97     48.14 o 
  -2  11  15      598.48      722.24     52.54 o 
  -1  11  15     1191.27     1415.85     82.34 o 
   0  11  15      838.68      803.54     55.33 o 
   1  11  15     1592.50     1664.18     85.27 o 
   2  11  15     1194.41     1202.89     68.39 o 
   3  11  15     1161.82     1214.19     67.81 o 
   4  11  15      767.27      751.59     53.57 o 
   5  11  15     1227.33     1482.92     80.28 o 
   6  11  15      985.97     1017.82     63.40 o 
   7  11  15      624.14      688.19     52.84 o 
  -3  12  15       81.44       76.02     25.24 o 
  -2  12  15      718.87      318.19     34.49 o 
  -1  12  15       47.99       62.67     25.10 o 
   0  12  15      855.98      650.03     53.42 o 
   1  12  15       62.76       59.44     25.54 o 
   2  12  15      914.46      984.80     61.49 o 
   3  12  15       75.75       32.14     26.71 o 
   4  12  15      992.36     1251.62     72.94 o 
   5  12  15       32.16        1.47     26.56 o 
   6  12  15      654.00      721.06     53.86 o 
  -2  13  15       10.99      -21.57     21.57 o 
  -1  13  15       16.45       15.26     20.40 o 
   0  13  15        1.75       27.74     22.31 o 
   1  13  15       16.66        3.38     23.63 o 
   2  13  15        1.78       17.76     14.68 o 
   3  13  15        5.57      -25.68     25.68 o 
   4  13  15        9.68      -22.01     24.80 o 
   5  13  15        5.52        9.10     27.45 o 
   6  13  15       19.49       28.03     29.65 o 
  -1  14  15      271.77      275.19     35.22 o 
   4  14  15      161.38       94.37     34.05 o 
   5  14  15      726.27      775.66     60.47 o 
   0   5  16      154.39       13.06     24.22 o 
   1   5  16      336.69      318.48     37.13 o 
   2   5  16      103.92       60.91     25.10 o 
   3   5  16      474.79      421.81     37.57 o 
   4   5  16      158.68       73.53     24.22 o 
   5   5  16      537.15      427.09     36.40 o 
   6   5  16      159.51      108.90     24.80 o 
   7   5  16      518.65      323.47     38.75 o 
  -1   6  16     1294.28     1413.94     80.72 o 
   0   6  16        2.36      -23.19     23.19 o 
   1   6  16     1517.67     1514.62     79.55 o 
   2   6  16        4.16      -19.23     20.55 o 
   3   6  16     1793.07     1614.13     79.55 o 
   4   6  16        0.92      -19.08     19.08 o 
   5   6  16     2045.53     1895.04     89.23 o 
   6   6  16        2.57      -19.96     19.96 o 
   7   6  16     1911.21     1449.31     79.11 o 
  -3   7  16      859.88     1010.92     71.62 o 
  -2   7  16      376.53      283.99     40.21 o 
  -1   7  16      930.29      979.81     65.02 o 
   0   7  16      674.35      687.89     51.66 o 
   1   7  16      611.87      546.41     44.03 o 
   2   7  16      485.75      445.29     38.89 o 
   3   7  16     1012.91      901.44     53.72 o 
   4   7  16      759.23      656.78     44.32 o 
   5   7  16      818.91      774.63     49.46 o 
   6   7  16      610.65      631.24     45.20 o 
  -2   8  16      335.48      272.84     40.36 o 
  -1   8  16       17.02      -24.36     24.36 o 
   0   8  16      240.67      228.07     32.88 o 
   1   8  16       25.46      -21.72     21.72 o 
   2   8  16      211.52      217.80     29.79 o 
   3   8  16        7.26       -8.95     19.52 o 
   4   8  16      187.62      152.64     27.30 o 
   5   8  16        0.77       -5.43     20.55 o 
   6   8  16      105.56       61.35     23.78 o 
   7   8  16        8.53       31.85     20.40 o 
  -1   9  16        0.88      -22.31     22.31 o 
   0   9  16      194.04      183.75     31.41 o 
   1   9  16       30.03      -21.57     21.57 o 
   2   9  16      179.95      168.78     29.50 o 
   3   9  16        6.20      -11.45     22.01 o 
   4   9  16      255.93      255.37     32.29 o 
   5   9  16       10.81       11.74     21.87 o 
   6   9  16      382.85      358.99     37.57 o 
   0  10  16      317.35      325.38     38.60 o 
   1  10  16     1204.77     1055.69     63.40 o 
   2  10  16      341.66      358.70     38.45 o 
   3  10  16     1313.58     1250.59     69.57 o 
   4  10  16      139.50      118.15     28.18 o 
   5  10  16      789.36      801.20     53.72 o 
   6  10  16      190.77       78.37     23.63 o 
   0  11  16       41.64       52.98     29.06 o 
   1  11  16     1572.87     1539.13     82.34 o 
   2  11  16       23.36      -18.64     24.07 o 
   3  11  16     1523.15     1543.24     81.31 o 
   4  11  16       12.49        7.93     25.39 o 
   5  11  16     1482.27     1674.16     87.03 o 
   1  12  16      317.26      299.26     37.87 o 
   2  12  16      356.67      296.03     37.57 o 
   3  12  16      210.37      179.79     33.32 o 
   4  12  16      237.27      238.20     35.96 o 
   3  13  16        8.06      -25.98     25.98 o 
   4  13  16       28.58       33.76     28.62 o 
                                                 
